# Supplementary material for: Genetic diversity varies with species traits and latitude in predatory soil arthropods (Myriapoda: Chilopoda)
Source: Glob Ecol Biogeogr. Author manuscript; Available in PMC 2024 May 3. (PMC7615927; doi:10.1111/geb.13709)
Supplement: Appendix S2 [file EMS195648-supplement-Appendix_S2.xlsx]

## Sheet: AppendixS2
species	order	family	realm	body.size.new	blindness	maternal.care	ref.bodysize.habitat	min.lat	max.lat	int.min.lat	int.max.lat	ref.lat.limit
Allothereua maculata	Scutigeromorpha	Scutigeridae	Australian_Oceanina	25	not blind	no	Edgecombe & Giribet 2009	-34.54	-31.1236	-34.54	-31.1236	Attems, 1911; Bolton et al., 2009
Allothereua serrulata	Scutigeromorpha	Scutigeridae		27	not blind	no	Verhoeff, 1925	-36.5495	-26.2521	-36.5495	-26.2521	Bolton et al., 2009
Alluropus calcaratus	Scolopendromorpha	Scolopendridae	Oriental	52	not blind	yes	Siriwut et al., 2018	5.69138	22.4648	5.69138	22.4648	Chilobase – Bonato et al., 2016
Asanada sp. 2	Scolopendromorpha	Scolopendridae		27	not blind	yes	Gurung et al. (unpublished)	14.9878	15.9617	14.9878	15.9617	sequence coordinates
Clinopodes carinthiacus	Geophilomorpha	Geophilidae		35	blind	yes	Bonato et al., 2011	41.258	46.75	41.258	46.75	Bonato et al., 2011
Clinopodes flavidus	Geophilomorpha	Geophilidae		68	blind	yes	Bonato, Iorio & Minelli, 2011	32.4292	49.8811	32.4292	49.8811	Bonato et al., 2011
Cormocephalus delta	Scolopendromorpha	Scolopendridae		46	blind	yes	Edgecombe et al., 2019	-22.1419	-21.6964	-22.1419	-21.6964	Edgecombe et al., 2019
Cormocephalus hartmeyeri	Scolopendromorpha	Scolopendridae		83	not blind	yes	Koch, 1983	-35.1133	-31.929	-35.1133	-31.929	Koch, 1983
Cormocephalus pyropygus	Scolopendromorpha	Scolopendridae	Australian	53	blind	yes	Edgecombe et al., 2019	-23.1233	-22.1264	-23.1233	-22.1264	sequence coordinates
Cormocephalus sagmus	Scolopendromorpha	Scolopendridae		69	blind	yes	Edgecombe et al., 2019	-22.1264	-22.1097	-22.1264	-22.1097	sequence coordinates
Cormocephalus sp. 2	Scolopendromorpha	Scolopendridae	Oriental	70	not blind	yes	Joshi & Edgecombe, in prep	8.73	10.3024	8.73	10.3024	sequence coordinates
Cormocephalus nudipes2	Scolopendromorpha	Scolopendridae	Oriental	60	not blind	yes	Joshi & Edgecombe, in prep	18.9631	20.6065	18.9631	20.6065	sequence coordinates
Cormocephalus nudipes_sp3	Scolopendromorpha	Scolopendridae	Oriental	70	not blind	yes	Joshi & Edgecombe, in prep	8.73	20.4583	8.73	20.4583	sequence coordinates
Cormocephalus sp4_1	Scolopendromorpha	Scolopendridae	Oriental	40	not blind	yes	Joshi & Edgecombe, in prep	11.94	13.4591	11.94	13.4591	sequence coordinates
Cormocephalus sp4_2	Scolopendromorpha	Scolopendridae	Oriental	31	not blind	yes	Joshi & Edgecombe, in prep	13.8327	14.2573	13.8327	14.2573	sequence coordinates
Cormocephalus nigrifictus	Scolopendromorpha	Scolopendridae	Oriental	70	not blind	yes	Joshi & Edgecombe, in prep	8.95346	14.2757	8.95346	14.2757	sequence coordinates
Cormocephalus turneri	Scolopendromorpha	Scolopendridae	Australian	72	not blind	yes	Koch, 1983	-34.6403	-21.6481	-34.6403	-21.6481	Koch, 1983
Cormocephalus westangelasensis	Scolopendromorpha	Scolopendridae	Australian	105	not blind	yes	Koch, 1983	-25.2644	-22.0819	-25.2644	-22.0819	sequence coordinates
Craterostigmus crabilli	Craterostigmomorpha	Craterostigmidae	Australian	37	not blind	yes	Edgecombe & Giribet 2008	-46.8985	-34.4507	-46.8985	-34.4507	sequence coordinates, GBIF.org
Craterostigmus tasmanianus	Craterostigmomorpha	Craterostigmidae	Australian	50	not blind	yes	Edgecombe & Giribet 2008	-43.2875	-40.9786	-43.2875	-40.9786	sequence coordinates
Cryptops anomalans	Scolopendromorpha	Cryptopidae	Nearctic_Palearctic_Saharo-Arabian	40	blind	yes	Attems, 1930	36.3645	53.4632	36.3645	53.4632	Pocock, 1892; Zapparoli, 2006
Cryptops hortensis	Scolopendromorpha	Cryptopidae	Afrotropical_Australian_Nearctic_Oriental_Palearctic_Saharo-Arabian	30	blind	yes	Attems, 1930	-42.907	60.3126	28.2758	60.3126	Mesibov, 1986; Andersson et al., 2005; Zapparoli, 2009
Cryptops hortensis_rucneri	Scolopendromorpha	Cryptopidae		22	blind	yes	Matic, 1967	42.4047	45.7125	42.4047	45.7125	Matic, 1967
Cryptops japonicus	Scolopendromorpha	Cryptopidae		25	blind	yes	Lewis, 2013	10.38	53.5542	10.38	53.5542	Lewis, 2013
Cryptops niuensis	Scolopendromorpha	Cryptopidae	Nearctic_Oceanina	20	blind	yes	Attems, 1930	-19.1553	-16.8663	-19.1553	-16.8663	Chilobase – Bonato et al., 2016; sequence coordinates
Cryptops parisi	Scolopendromorpha	Cryptopidae	Palearctic_Saharo-Arabian	30	blind	yes	Andersson et al., 2005	34.92	60.3126	34.92	60.3126	Andersson et al., 2005; Chilobase – Bonato et al., 2016; sequence coordinates
Cryptops pictus	Scolopendromorpha	Cryptopidae	Oceanina	29	blind	yes	Attems, 1930	-23.2218	-17.6869	-23.2218	-17.6869	Chilobase – Bonato et al., 2016; GBIF.org
Dicellophilus carniolensis	Geophilomorpha	Mecistocephalidae		60	blind	yes	Bonato et al., 2010	42.3212	49.8811	42.3212	49.8811	Bonato et al., 2010
Digitipes barnabasi	Scolopendromorpha	Scolopendridae	Oriental	66	not blind	yes	Joshi & Edgecombe, 2013	8.86194	19.1323	8.86194	19.1323	sequence coordinates
Digitipes coonoorensis	Scolopendromorpha	Scolopendridae	Oriental	64	not blind	yes	Joshi & Edgecombe, 2013	8.87275	13.1339	8.87275	13.1339	sequence coordinates
Digitipes jangii	Scolopendromorpha	Scolopendridae	Oriental	47	not blind	yes	Joshi & Edgecombe, 2013	12.3889	17.9119	12.3889	17.9119	sequence coordinates
Digitipes jonesii	Scolopendromorpha	Scolopendridae	Oriental	55	not blind	yes	Joshi & Edgecombe, 2013	8.65853	11.5153	8.65853	11.5153	sequence coordinates
Digitipes kalewaensis	Scolopendromorpha	Scolopendridae	Oriental	47	not blind	yes	Siriwut et al., 2015	23.2145	23.2145	23.2145	23.2145	sequence coordinates
Digitipes nudus	Scolopendromorpha	Scolopendridae	Oriental	58	not blind	yes	Joshi & Edgecombe, 2013	9.5286	13.2005	9.5286	13.2005	sequence coordinates
Ethmostigmus praveeni	Scolopendromorpha	Scolopendridae	Oriental	100	not blind	yes	Joshi & Edgecombe, 2018	12.7238	14.1158	12.7238	14.1158	sequence coordinates
Ethmostigmus sahyadrensis	Scolopendromorpha	Scolopendridae		90	not blind	yes	Joshi & Edgecombe, 2018	15.945	17.9174	15.945	17.9174	Joshi & Edgecombe, 2018; sequence coordinates
Ethmostigmus tristis	Scolopendromorpha	Scolopendridae	Oriental	105	not blind	yes	Joshi & Edgecombe, 2018	11.3049	11.7762	11.3049	11.7762	Joshi & Edgecombe, 2018
Eupolybothrus cavernicolus	Lithobiomorpha	Lithobiidae		30	not blind	no	Stoev et al., 2010	44.0003	44.0036	44.0003	44.0036	Stoev et al., 2013
Eupolybothrus gloriastygis	Lithobiomorpha	Lithobiidae	Palearctic	15	not blind	no	Stoev et al., 2010	41.2345	46.5038	41.2345	46.5038	Chilobase – Bonato et al., 2016
Eupolybothrus leostygis	Lithobiomorpha	Lithobiidae	Palearctic	40	not blind	no	Akkari et al., 2017	42.48	46.5038	42.48	46.5038	Chilobase – Bonato et al., 2016
Eupolybothrus nudicornis	Lithobiomorpha	Lithobiidae	Palearctic_Saharo-Arabian	48	not blind	no	Stoev et al., 2010	31.1726	44.6599	31.1726	44.6599	Stoev et al., 2010
Eupolybothrus obrovensis	Lithobiomorpha	Lithobiidae		17	not blind	no	Matic & Darabantu 1968; Stoev et al., 2010	36.62	47.1154	36.62	47.1154	Chilobase – Bonato et al., 2016
Eupolybothrus tridentinus	Lithobiomorpha	Lithobiidae	Palearctic	20	not blind	no	Stoev et al., 2010	36.62	54.9831	36.62	54.9831	Koren, 1992; Chilobase – Bonato et al., 2016
Geophilus alpinus	Geophilomorpha	Geophilidae	Palearctic	52	blind	yes	Bonato & Minelli, 2014	42.4948	61.776	42.4948	61.776	GBIF.org
Geophilus carpophagus	Geophilomorpha	Geophilidae	Afrotropical_Palearctic_Saharo-Arabian	60	blind	yes	Andersson et al., 2005; Barber, 2008	15.0853	60.5084	15.0853	60.5084	Andersson et al., 2005; Chilobase – Bonato et al., 2016
Geophilus electricus	Geophilomorpha	Geophilidae	Palearctic	45	blind	yes	Bonato et al., 2016	42.9297	62.7785	42.9297	62.7785	Andersson et al., 2005; GBIF.org
Geophilus flavus	Geophilomorpha	Geophilidae	Palearctic	45	blind	yes	Andersson et al., 2005	41.3878	65.4315	41.3878	65.4315	GBIF.org
Geophilus proximus	Geophilomorpha	Geophilidae		40	blind	yes	Barber & Jones, 1999	43.3908	70.6229	43.3908	70.6229	Andersson et al., 2005; sequence coordinates
Harpolithobius anodus	Lithobiomorpha	Lithobiidae		15	not blind	no	Matic, 1966; Koren, 1992	34.92	54.9831	34.92	54.9831	Chilobase – Bonato et al., 2016
Hemiscolopendra marginata	Scolopendromorpha	Scolopendridae		57	not blind	yes	Shelley, 2008	17.172	39.208	17.172	39.208	Shelley, 2008
Henia vesuviana	Geophilomorpha	Geophilidae	Palearctic	95	blind	yes	Barber, 2008	40.4179	53.2088	40.4179	53.2088	GBIF.org; sequence coordinates
Henicops maculatus	Lithobiomorpha	Henicopidae	Australian	20	not blind	no	Mesibov, 1986	-47.2897	-33.55	-47.2897	-33.55	Colgan et al., 2006; GBIF.org
Hessebius luquensis	Lithobiomorpha	Lithobiidae	Palearctic	13	not blind	no	Qiao et al., 2018b	34.4328	34.7528	34.4328	34.7528	Qiao et. al., 2018
Hessebius prospinosus	Lithobiomorpha	Lithobiidae		15.8	not blind	no	Qiao et al., 2018a	31.6018	39.2142	31.6018	39.2142	Chilobase – Bonato et al., 2016
Hessebius ruoergaiensis	Lithobiomorpha	Lithobiidae	Sino-Japanese	10	not blind	no	Qiao et al., 2018b	33.397	33.397	33.397	33.397	sequence coordinates
Lamyctes africanus	Lithobiomorpha	Henicopidae	Afrotropical_Madagascan_Nearctic_Neotropical_Palearctic_Sino-Japanese_China	10	not blind	no	Qiao et al., 2019	-35.029	54.8295	-35.029	54.8295	Attems, 1911; sequence coordinates
Lamyctes coeculus	Lithobiomorpha	Henicopidae	Afrotropical_Australian_Neotropical_Palearctic_Panamanian_Saharo-Arabian	5	blind	no	Zapparoli & Shelley, 2000	-33.55	57.7296	-33.55	57.7296	GBIF.org; sequence coordinates
Lamyctes emarginatus	Lithobiomorpha	Henicopidae	Neotropical_Oceanina_Palearctic_Saharo-Arabian	11	not blind	no	Andersson et al., 2005	-32.6275	61.2333	-32.6275	61.2333	Attems, 1911; Bocher & Enghoff (1984)
Lithobius aeruginosus	Lithobiomorpha	Lithobiidae	Palearctic	11	not blind	no	Ganske et al., 2020	34.92	55.4288	34.92	55.4288	Zalessakaja, 1978; Chilobase – Bonato et al., 2016
Lithobius agilis	Lithobiomorpha	Lithobiidae	Palearctic	12	not blind	no	Zapparoli, 2009; Koren, 1992	34.92	57.4084	34.92	57.4084	Andersson et al., 2005; Chilobase – Bonato et al., 2016
Lithobius austriacus	Lithobiomorpha	Lithobiidae	Palearctic	10	not blind	no	Zoltan Korsos, Laci Danyi (personal communication)	45.4523	54.9831	45.4523	54.9831	Chilobase – Bonato et al., 2016
Lithobius borealis	Lithobiomorpha	Lithobiidae	Palearctic_Saharo-Arabian	13	not blind	no	Ganske et al., 2020	31.1726	61.1126	31.1726	61.1126	Andersson et al., 2005; Chilobase – Bonato et al., 2016; Greg Edgecombe (personal communication)
Lithobius calcaratus	Lithobiomorpha	Lithobiidae	Palearctic	15	not blind	no	Ganske et al., 2020	35.9469	60.1859	35.9469	60.1859	Andersson et al., 2005; Chilobase – Bonato et al., 2016
Lithobius castaneus	Lithobiomorpha	Lithobiidae		23	not blind	no	Koren, 1992	13.7353	51.1485	13.7353	51.1485	Chilobase – Bonato et al., 2016
Lithobius crassipes	Lithobiomorpha	Lithobiidae	Palearctic_Saharo-Arabian	14	not blind	no	Voigtländer et al., 2017	28.2936	60.5252	28.2936	60.5252	Andersson et al., 2005; Chilobase – Bonato et al., 2016
Lithobius crassipesoides	Lithobiomorpha	Lithobiidae	Palearctic	10.5	not blind	no	Voigtländer et al., 2017	35.9469	43.7483	35.9469	43.7483	Chilobase – Bonato et al., 2016
Lithobius curtipes	Lithobiomorpha	Lithobiidae	Palearctic	11.5	not blind	no	Andersson et al., 2005	41.38	71.1698	41.38	71.1698	Andersson et al., 2005; Chilobase – Bonato et al., 2016
Lithobius dentatus	Lithobiomorpha	Lithobiidae	Palearctic	18	not blind	no	Ganske et al., 2020	39.732	56.6633	39.732	56.6633	Zalessakaja, 1978
Lithobius erythrocephalus	Lithobiomorpha	Lithobiidae		16	not blind	no	Ganske et al., 2020	36.1601	61.7305	36.1601	61.7305	Zalessakaja, 1978
Lithobius forficatus	Lithobiomorpha	Lithobiidae	Afrotropical_Nearctic_Palearctic_Saharo-Arabian	35	not blind	no	Matic, 1966	3.69683	66.2588	35.8963	66.2588	Prado et al., 2018; Chilobase – Bonato et al., 2016
Lithobius glacialis	Lithobiomorpha	Lithobiidae	Palearctic	15	not blind	no	Pilz et al., 2008	46.4318	54.9831	46.4318	54.9831	Chilobase – Bonato et al., 2016
Lithobius latro	Lithobiomorpha	Lithobiidae		11	not blind	no	Ganske et al., 2020	34.92	54.9831	34.92	54.9831	Chilobase – Bonato et al., 2016
Lithobius lucifugus	Lithobiomorpha	Lithobiidae		17	not blind	no	Ganske et al., 2020	34.92	57.4751	34.92	57.4751	Andersson et al., 2005; Chilobase – Bonato et al., 2016
Lithobius macilentus	Lithobiomorpha	Lithobiidae	Palearctic	14	not blind	no	Koren, 1992; Andersson et al., 2005	35.9468	59.9906	35.9468	59.9906	Andersson et al., 2005; Chilobase – Bonato et al., 2016
Lithobius maqinensis	Lithobiomorpha	Lithobiidae	Sino-Japanese	14.6	not blind	no	Qiao et al., 2018b	34.4055	34.4318	34.4055	34.4318	Qiao et. al., 2019
Lithobius melanops	Lithobiomorpha	Lithobiidae		17.5	not blind	no	Andersson et al., 2005	28.2936	62.6115	28.2936	62.6115	Zalessakaja, 1978; Chilobase – Bonato et al., 2016
Lithobius microps	Lithobiomorpha	Lithobiidae	Nearctic_Palearctic_Saharo-Arabian	9.5	not blind	no	Ganske et al., 2020	34.92	53.1301	34.92	53.1301	Zalessakaja, 1978; Chilobase – Bonato et al., 2016
Lithobius mutabilis	Lithobiomorpha	Lithobiidae	Nearctic_Palearctic	17	not blind	no	Pilz et al., 2008	40.5152	52.2302	40.5152	52.2302	Zalessakaja, 1978
Lithobius muticus	Lithobiomorpha	Lithobiidae		17	not blind	no	Ganske et al., 2020	34.92	58.635	34.92	58.635	Chilobase – Bonato et al., 2016
Lithobius nodulipes	Lithobiomorpha	Lithobiidae	Palearctic	15	not blind	no	Matic, 1966	36.62	54.9831	36.62	54.9831	Chilobase – Bonato et al., 2016
Lithobius pelidnus	Lithobiomorpha	Lithobiidae	Palearctic	16	not blind	no	Matic, 1966	34.92	57.5914	34.92	57.5914	Andersson et al., 2005; Chilobase – Bonato et al., 2016
Lithobius piceus	Lithobiomorpha	Lithobiidae	Palearctic	25	not blind	no	Matic, 1966	35.8215	58.635	35.8215	58.635	Chilobase – Bonato et al., 2016
Lithobius pygmaeus	Lithobiomorpha	Lithobiidae	Palearctic	8.5	not blind	no	Koren, 1992	45.4523	54.9831	45.4523	54.9831	Chilobase – Bonato et al., 2016
Lithobius schuleri	Lithobiomorpha	Lithobiidae	Palearctic	16	not blind	no	Koren, 1992	34.92	54.9831	34.92	54.9831	Chilobase – Bonato et al., 2016
Lithobius subtilis	Lithobiomorpha	Lithobiidae		11.5	not blind	no	Eason, 1980	41.1818	52.405	41.1818	52.405	Berg, 1999; Fattorini et al., 2012
Lithobius tenebrosus	Lithobiomorpha	Lithobiidae	Palearctic	16	not blind	no	Andersson et al., 2005	34.92	66.9778	34.92	66.9778	Andersson et al., 2005; Chilobase – Bonato et al., 2016
Lithobius tricuspis	Lithobiomorpha	Lithobiidae	Palearctic	16	not blind	no	Zapparoli, 2009	35.9469	58.635	35.9469	58.635	Chilobase – Bonato et al., 2016
Lithobius valesiacus	Lithobiomorpha	Lithobiidae	Palearctic	13	not blind	no	Eason, 1982	43.9345	48.562	43.9345	48.562	GBIF.org; sequence coordinates
Lithobius variegatus	Lithobiomorpha	Lithobiidae		30	not blind	no	Eason & Serra, 1986	42.0628	57.6187	42.0628	57.6187	Eason & Serra, 1986; https://records.nbnatlas.org/occurrences/search?q=lsid%3ANHMSYS0020500679&fq=-occurrence_status%3A%22absent%22&fq=basis_of_record%3A%22HumanObservation%22&nbn_loading=true#tab_mapView
Mecistocephalus marmoratus	Geophilomorpha	Mecistocephalidae		52	blind	yes	Uliana et al., 2007	21.8978	35.6828	21.8978	35.6828	Uliana et al., 2007
Mecistocephalus multidentatus	Geophilomorpha	Mecistocephalidae		45	blind	yes	Uliana et al., 2007	21.8978	25.2964	21.8978	25.2964	Uliana et al., 2007
Mimops orientalis	Scolopendromorpha	Mimopidae		46	not blind	yes	Lewis 2006	32.4542	35.0345	32.4542	35.0345	Jiang et al., 2020
Otostigmus aculeatus	Scolopendromorpha	Scolopendridae		58	not blind	yes	Lewis, 2001	-8.78042	30.1284	-8.78042	30.1284	Song et al., 2005; Schileyko, 2007; Chao, 2008; Chilobase – Bonato et al., 2016
Otostigmus astenus	Scolopendromorpha	Scolopendridae	Madagascan_Nearctic_Oceanina_Oriental	40	not blind	yes	Lewis, 2010	-21.4732	32.6117	-21.4732	32.6117	Schileyko, 2007
Otostigmus multidens	Scolopendromorpha	Scolopendridae	Oceanina_Oriental	48	not blind	yes	Lewis, 2001	-10.7017	19.2048	-10.7017	19.2048	Chilobase – Bonato et al., 2016; sequence coordinates
Otostigmus ruficeps	Scolopendromorpha	Scolopendridae	Oriental	36	not blind	yes	Joshi & Edgecombe, 2013	9.07171	12.7306	9.07171	12.7306	sequence coordinates
Otostigmus rugulosus	Scolopendromorpha	Scolopendridae	Oriental	34	not blind	yes	Lewis, 2010	-20.5029	33.2557	-20.5029	33.2557	Khanna, 1994; Lewis, 2010
Otostigmus scaber	Scolopendromorpha	Scolopendridae	Nearctic_Oceanina_Oriental	44	not blind	yes	Lewis, 2001	-3.58446	48.4652	-3.58446	48.4652	Lewis, 2002
Otostigmus spinosus	Scolopendromorpha	Scolopendridae	Oriental	45	not blind	yes	Lewis, 2001	-8.78042	28.5478	-8.78042	28.5478	Chilobase – Bonato et al., 2016
Otostigmus sulcipes	Scolopendromorpha	Scolopendridae	Oriental	43	not blind	yes	Verhoeff, 1937	1.33631	21.1666	1.33631	21.1666	Chilobase – Bonato et al., 2016; sequence coordinates
Pachymerium ferrugineum	Geophilomorpha	Geophilidae	Afrotropical_Nearctic_Palearctic_Saharo-Arabian	50	blind	yes	Barber, 2008	-27.1099	66.9299	-27.1099	66.9299	Andersson et al., 2005; Chilobase – Bonato et al., 2016
Paralamyctes validus	Lithobiomorpha	Henicopidae	Australian	15	not blind	no	Archey, 1917	-46.6412	-34.4507	-46.6412	-34.4507	Chilobase – Bonato et al., 2016
Parascutigera latericia	Scutigeromorpha	Scutigeridae	Oceanina	15	not blind	no	Edgecombe & Giribet 2009	-22.4	-20.1056	-22.4	-20.1056	Chilobase – Bonato et al., 2016
Parascutigera sphinx	Scutigeromorpha	Scutigeridae		20	not blind	no	Edgecombe & Giribet 2009	-32.7626	-32.1127	-32.7626	-32.1127	Verhoeff, 1925; sequence coordinates
Rhysida immarginata	Scolopendromorpha	Scolopendridae	Afrotropical_Neotropical_Oceanina_Oriental_Panamanian	80	not blind	yes	Siriwut et al., 2018	-22.8729	28.5478	-22.8729	28.5478	Chilobase – Bonato et al., 2016
Rhysida lewisi	Scolopendromorpha	Scolopendridae	Oriental	45	not blind	yes	Joshi et al, 2020	12.4055	16.2917	12.4055	16.2917	sequence coordinates
Rhysida longipes	Scolopendromorpha	Scolopendridae	Afrotropical_Madagascan_Oceanina_Oriental_Panamanian	50	not blind	yes	Siriwut et al., 2018; Joshi et al., 2020	-20.4225	25.4076	-20.4225	25.4076	Lewis, 2002; Wray et al., 2015
Rhysida pazhuthara	Scolopendromorpha	Scolopendridae	Oriental	50	not blind	yes	Joshi et al, 2020	8.66444	8.95346	8.66444	8.95346	sequence coordinates
Rhysida singaporensis	Scolopendromorpha	Scolopendridae		90	not blind	yes	Siriwut et al., 2018	-8.4176	1.35469	-8.4176	1.35469	Lewis, 2001; sequence coordinates
Rhysida sp. 1	Scolopendromorpha	Scolopendridae		60	not blind	yes	Joshi et al, 2020	10.9686	12.6001	10.9686	12.6001	sequence coordinates
Rhysida trispinosa	Scolopendromorpha	Scolopendridae	Oriental	80	not blind	yes	Joshi et al, 2020	8.67989	15.979	8.67989	15.979	sequence coordinates
Schendyla armata	Geophilomorpha	Schendylidae		11	blind	yes	Zapparoli, 2011	38.8641	45.539	38.8641	45.539	Geoffroy & Iorio, 2009; Zapparoli, 2011
Schendyla nemorensis	Geophilomorpha	Schendylidae	Palearctic	20	blind	yes	Andersson et al., 2005; Barber, 2008	34.6667	62.1156	34.6667	62.1156	Andersson et al., 2005; Simaiakis et al., 2013
Schendyla tyrolensis	Geophilomorpha	Schendylidae		32	blind	yes	Decker, Voigtlander & Reip, 2015	39.692	50.6119	39.692	50.6119	Tuf & Laška, 2005; Decker, Voigtlander & Reip, 2015
Scolopendra calcarata	Scolopendromorpha	Scolopendridae	Oriental	53	not blind	yes	Siriwut et al., 2016	9.06887	24.5	9.06887	24.5	Zhang, 1992; sequene coordinates
Scolopendra canidens	Scolopendromorpha	Scolopendridae		80	not blind	yes	Lewis, 2001	29.1888	43.8242	29.1888	43.8242	Zalesskaja, 1992; Simaiakis and Mylonas, 2008
Scolopendra cingulata	Scolopendromorpha	Scolopendridae	Oriental_Palearctic_Saharo-Arabian	150	not blind	yes	Simaiakis et al., 2011	1.33631	48.2713	1.33631	48.2713	Zalesskaja, 1992; Chilobase – Bonato et al., 2016
Scolopendra dawydoffi	Scolopendromorpha	Scolopendridae	Oriental	162	not blind	yes	Siriwut et al., 2016	4.54674	23.1445	4.54674	23.1445	Siriwut et al., 2016
Scolopendra dehaani	Scolopendromorpha	Scolopendridae	Oriental	250	not blind	yes	Siriwut et al., 2016	-6.19973	23.7203	-6.19973	23.7203	Siriwut et al., 2016
Scolopendra hainanum	Scolopendromorpha	Scolopendridae		160	not blind	yes	Kronmüller, 2012	20.0238	22.273	20.0238	22.273	Kronmüller, 2012; Kang et al., 2017
Scolopendra japonica	Scolopendromorpha	Scolopendridae	Oriental_Palearctic_Sino-Japanese	130	not blind	yes	Siriwut et al., 2016	-0.143294	36.2382	-0.143294	36.2382	Siriwut et al., 2016
Scolopendra mojiangica	Scolopendromorpha	Scolopendridae	Oriental	150	not blind	yes	Kang et al., 2017	23.4373	23.5	23.4373	23.5	sequence coordinates
Scolopendra morsitans	Scolopendromorpha	Scolopendridae	Oceanina_Oriental_Panamanian_Saharo-Arabian	120	not blind	yes	Siriwut et al., 2016	-37.8142	33.8439	-37.8142	33.8439	Shelley et al., 2005
Scolopendra multidens	Scolopendromorpha	Scolopendridae	Oriental_Palearctic_Sino-Japanese	114	not blind	yes	Kang et al., 2017	-6.56213	25.8168	-6.56213	25.8168	Siriwut et al., 2016
Scolopendra mutilans	Scolopendromorpha	Scolopendridae	Oriental_Palearctic_Sino-Japanese	160	not blind	yes	Kang et al., 2017	24.63	35.445	24.63	35.445	Siriwut et al., 2016; sequence coordinates
Scolopendra negrocapitis	Scolopendromorpha	Scolopendridae		75	not blind	yes	Zhang & Wang, 1999	31	31.6911	31	31.6911	Kang et al., 2017; Greg Edgecombe (personal communication)
Scolopendra paradoxa	Scolopendromorpha	Scolopendridae	Oriental	140	not blind	yes	Lewis, 2010	13.2777	16.866	13.2777	16.866	Domenech et al., 2018
Scolopendra pinguis	Scolopendromorpha	Scolopendridae	Oriental	85	not blind	yes	Siriwut et al., 2016	-6.30736	20.6991	-6.30736	20.6991	Siriwut et al., 2016
Scolopendra subspinipes	Scolopendromorpha	Scolopendridae	Afrotropical_Madagascan_Nearctic_Neotropical_Oceanina_Oriental_Palearctic_Panamanian_Sino-Japanese	160	not blind	yes	Kang et al., 2017	-21.1393	32.7038	-4.40624	32.7038	Siriwut et al., 2016
Scolopocryptops capillipedatus	Scolopendromorpha	Scolopocryptopidae		20	blind	yes	Chao & Chang, 2008	22.1666	41.5275	22.1666	41.5275	Chao & Chang, 2003; Chao, 2008
Scolopocryptops rubiginosus	Scolopendromorpha	Scolopocryptopidae		45	blind	yes	Chao & Chang, 2008	18.2865	44.4694	18.2865	41.9079	Shelley, 2002; Tran et al., 2013
Scutigera coleoptrata	Scutigeromorpha	Scutigeridae	Afrotropical_Nearctic_Palearctic_Saharo-Arabian	35	not blind	no	Edgecombe & Giribet 2009	-33.883	60.0766	28.2758	60.0766	Andersson et al., 2005; GBIF.org
Scutigerina weberi	Scutigeromorpha	Scutigerinidae		20	not blind	no	Attems, 1928	-34.2252	-18.4147	-34.2252	-18.4147	Attems, 1928; Lawrence, 1975
Stenotaenia linearis	Geophilomorpha	Geophilidae	Palearctic	43	blind	yes	Bonato & Minelli, 2008	42.4045	60.3126	42.4045	60.3126	Andersson et al., 2005; GBIF.org
Stenotaenia sorrentina	Geophilomorpha	Geophilidae	Palearctic	42	blind	yes	Bonato & Minelli, 2008	36.62	48.2209	36.62	48.2209	Chilobase – Bonato et al., 2016
Sterropristes metallicus	Scolopendromorpha	Scolopendridae		43	not blind	yes	Muadsub et al., 2012	5.43581	11.5572	5.43581	11.5572	Muadsub et al., 2012; sequence coordinates
Strigamia acuminata	Geophilomorpha	Geophilidae		30	blind	yes	Andersson et al., 2005	34.813	54.3503	34.813	54.3503	Simaiakis et al., 2005; https://records.nbnatlas.org/occurrences/a3f44970-010b-4126-aa63-342366522443
Strigamia chionophila	Geophilomorpha	Geophilidae		25	blind	yes	Pereira, 2009	33.711	61.8714	33.711	61.8714	Chamberlain, 1946; Kevan, 1979
Strigamia crassipes	Geophilomorpha	Geophilidae		50	blind	yes	Andersson et al., 2005	37.6891	59.9383	37.6891	59.9383	Andersson et al., 2005; GBIF.org
Theatops erythrocephalus	Scolopendromorpha	Plutoniumidae	Palearctic	40	blind	yes	Bonato et al., 2017	35.9468	46.5037	35.9468	46.5037	Chilobase – Bonato et al., 2016

## Sheet: AppendixS2_habitat_references
AppendixS2. List of references for body size and habitat.
Akkari, N., Komerički, A., Weigand, A., Edgecombe, G., & Stoev, P. (2017). A new cave centipede from Croatia, Eupolybothrus liburnicus sp. N., with notes on the subgenus Schizopolybothrus Verhoeff, 1934 (Chilopoda, Lithobiomorpha, Lithobiidae). ZooKeys, 2017, 11–43. https://doi.org/10.3897/zookeys.687.13844
Andersson, G., Meidell, B. A., Scheller, U., Winqvist, J.-Å., Madsen, M., Djursvoll, P., Budd, G., & Gärdenfors, U. (2005). Mångfotingar. Myriapoda. In Nationalnyckeln till Sveriges flora och fauna [Encyclopedia of Swedish Flora and Fauna] (p. 351). ArtDatabanken.
Archey, G. (1917). The Lithobiomorpha of New Zealand. Transactions and Proceedings of the New Zealand Institute, 49, 303–318.
Attems, C. (1928). The Myriapoda of South Africa. In Annals of the South African Museum. Annale van die Suid-Afrikaanse Museum (Vol. 26, pp. 1–423). South African Museum. https://www.biodiversitylibrary.org/item/126016
Attems, C. (1930). Myriapoda 2. Scolopendromorpha. In F. Schulze & W. Kükenthal (Eds.), Das Tierreich (Vol. 54, pp. 1–308). Walter de Gruyter.
Barber, A. D. (2008). Key to the identification of British centipedes. AIDGAP.
Barber, A. D., & Jones, R. E. (1999). A description of Geophilus proximus C. L. Koch, 1847 (Chilopoda, Geophilomorpha). Bulletin of the British Myriapod Group, 15, 19–25.
Bonato, L., & Minelli, A. (2008). Stenotaenia Koch, 1847: A hitherto unrecognized lineage of western Palaearctic centipedes with unusual diversity in body size and segment number (Chilopoda: Geophilidae). Zoological Journal of the Linnean Society, 153(2), 253–286. https://doi.org/10.1111/j.1096-3642.2008.00394.x
Bonato, L., Dányi, L., & Minelli, A. (2010). Morphology and phylogeny of Dicellophilus, a centipede genus with a highly disjunct distribution (Chilopoda: Mecistocephalidae). Zoological Journal of the Linnean Society, 158(3), 501–532. https://doi.org/10.1111/j.1096-3642.2009.00557.x
Bonato, L., Iorio, É., & Minelli, A. (2011). The centipede genus Clinopodes C. L. Koch, 1847 (Chilopoda, Geophilomorpha, Geophilidae): Reassessment of species diversity and distribution, with a new species from the Maritime Alps (France). Zoosystema, 33(2), 175–205. https://doi.org/10.5252/z2011n2a3
Bonato, L., & Minelli, A. (2014). Chilopoda Geophilomorpha of Europe: A revised list of species, with taxonomic and nomenclatorial notes. Zootaxa, 3770(1), 1–136. https://doi.org/10.11646/zootaxa.3770.1.1
Bonato, L., Zapparoli, M., Drago, L., & Minelli, A. (2016). An unusually elongate endogeic centipede from Sardinia (Chilopoda: Geophilidae). European Journal of Taxonomy, 231, Article 231. https://doi.org/10.5852/ejt.2016.231
Bonato, L., Orlando, M., Zapparoli, M., Fusco, G., & Bortolin, F. (2017). New insights into Plutonium, one of the largest and least known European centipedes (Chilopoda): Distribution, evolution and morphology. Zoological Journal of the Linnean Society, 180(4), 887–909. https://doi.org/10.1093/zoolinnean/zlw026
Chao, J.-L., & Chang, H.-W. (2008). Neotype designation for two centipedes, Scolopocryptops curtus (Takakuwa, 1939) and Cryptops nigropictus Takakuwa, 1936, and a review of species of Scolopendromorpha (Chilopoda) in Taiwan. 15.
Decker, P., Voigtländer, K., & Reip, H. (2015). On distribution patterns of very rare Chilopoda and Diplopoda in Germany. Acta Societatis Zoologicae Bohemicae, 79, 169–181.
Eason, E. H. (1980). On Lithobius subtilis Latzel 1880, a little-known European species of Lithobiidae (Chilopoda: Lithobiomorpha). Bulletin Zoologisch Museum, 7(12), 125–130.
Eason, E. H. (1982). A review of the north-west European species of Lithobiomorpha with a revised key to their identification. Zoological Journal of the Linnean Society, 74(1), 9–33. https://doi.org/10.1111/j.1096-3642.1982.tb01139.x
Eason, E. H., & Serra, A. (1986). On the geographical distribution of Lithobius variegatus Leach, 1814, and the identity of Lithobius rubriceps Newport, 1845 (Chilopoda: Lithobiomorpha). Journal of Natural History, 20(1), 23–29. https://doi.org/10.1080/00222938600770031
Edgecombe, G., & Giribet, G. (2008). A New Zealand species of the trans-Tasman centipede order Craterostigmomorpha (Arthropoda:Chilopoda) corroborated by molecular evidence. Invertebrate Systematics, 22(1), 1-15.
Edgecombe, G., & Giribet, G. (2009). Phylogenetics of scutigeromorph centipedes (Myriapoda: Chilopoda) with implications for species delimitation and historical biogeography of the Australian and New Caledonian faunas. Cladistics 25 (2009) 406–427.
Edgecombe, G., Huey, J., Humphreys, W., Hillyer, M., Burger, M., Volschenk, E., & Waldock, J. (2019). Blind scolopendrid centipedes of the genus Cormocephalus from subterranean habitats in Western Australia (Myriapoda: Scolopendromorpha: Scolopendridae). Invertebrate Systematics, 33. https://doi.org/10.1071/IS19015
Ganske, A. S., Vahtera, V., Dßnyi, L., Edgecombe, G. D., & Akkari, N. (2020). Phylogeny of Lithobiidae Newport, 1844, with emphasis on the megadiverse genus Lithobius Leach, 1814 (Myriapoda, Chilopoda). Cladistics, 37(2), 162-184.
Joshi, J., & Edgecombe, G. D. (2013). Revision of the scolopendrid centipede Digitipes Attems, 1930, from India (Chilopoda: Scolopendromorpha): reconciling molecular and morphological estimates of species diversity. Zootaxa, 3626, 99–145. https://doi.org/10.11646/zootaxa.3626.1.5
Joshi, J., Edgecombe, G. D., Joshi, J., & Edgecombe, G. D. (2018). Molecular phylogeny and systematics of the centipede genus Ethmostigmus Pocock (Chilopoda: Scolopendromorpha) from peninsular India. Invertebrate Systematics, 32(6), 1316–1335. https://doi.org/10.1071/IS18030
Joshi, J., Karanth, P. K., & Edgecombe, G. D. (2020). The out-of-India hypothesis: Evidence from an ancient centipede genus, Rhysida (Chilopoda: Scolopendromorpha) from the Oriental Region, and systematics of Indian species. Zoological Journal of the Linnean Society, 189(3), 828–861. https://doi.org/10.1093/zoolinnean/zlz138
Kang, S., Liu, Y., Zeng, X., Deng, H., Luo, Y., Chen, K., & Chen, S. (2017). Taxonomy and identification of the genus Scolopendra in China using integrated methods of external morphology and molecular phylogenetics. Scientific eports, 7(1), 1-14.
Koch, L. E. (1983). Revision of the Australian centipedes of the genus Cormocephalus Newport (Chilopoda: Scolopendridae: Scolopendrinae). Australian Journal of Zoology, 31(5), 799–833. https://doi.org/10.1071/zo9830799
Koren, A. (1992). Die Chilopoden-Fauna von Kärnten und Osttirol. Tiel 2. Lithobiomorpha—Carinthia II (Vol. 51).
Kronmüller, C. (2011). Review of the subspecies of Scolopendra subspinipes Leach, 1815 with the new description of the South Chinese member of the genus Scolopendra Linnaeus, 1758 named Scolopendra hainanum spec. nov.: (Myriapoda, Chilopoda, Scolopendridae). Spixiana, 35, 19–27.
Lewis, J. (2001). The scolopendrid centipedes in the collection of the National Museum of Natural History in Sofia (Chilopoda: Scolopendromorpha: Scolopendridae). Historia Naturalis Bulgarica, 13, 5–51.
Lewis, J. G. E. (2006). On the scolopendromorph centipede genus Mimops Kraepelin, 1903, with a description of a new family (Chilopoda: Scolopendromorpha). Journal of Natural History, 40(19–20), 1231–1239. https://doi.org/10.1080/00222930600861231
Lewis, J. G. E. (2010). A revision of the rugulosus group of Otostigmus subgenus Otostigmus Porat, 1876 (Chilopoda: Scolopendromorpha: Scolopendridae). Zootaxa, 2579(1), 1. https://doi.org/10.11646/zootaxa.2579.1.1
Lewis, J. G. E. (2013). A review of the species in the genus Cryptops Leach, 1815 from the Old World and the Australasian region related to Cryptops (Cryptops) doriae Pocock, 1891 (Chilopoda: Scolopendromorpha: Cryptopidae). Zootaxa, 3683(1), 1–34. https://doi.org/10.11646/zootaxa.3683.1.1
Matic, Z. (1966). Clasa Chilopoda. Subclasa Anamorpha. In Fauna Republicii Socialiste Romania: Vol. 6 (1) (pp. 1–272). Bucuresti : Editura Academiei Republicii Socialiste.
Matic, Z. (1967). Contribution à la connaissance des Lithobiides, Scutigérides et Cryptopsides des grottes de l’Italie (Myriopoda). Fragmenta Entomologica, 5(1), 77–110.
Matic, Z., & Darabantu, C. (1968). Contributions à la connaissance des chilopodes de Yougoslavie. Akademia Znanosti in Umetnosti, Razred Za Prirodoslovne in Medicinske Vede, 11(5), 201–229.
Mesibov, B. (1986). A guide to Tasmanian centipedes. B. Mesibov.
Pereira, L. (2009). A New Dwarf Species of the Genus Strigamia Gray, 1843 from the Southern Appalachian Mountains of Western Virginia (Chilopoda: Geophilomorpha: Linotaeniidae). In A Lifetime of Contributions to Myriapodology and the Natural History of Virginia (A Festschrift in Honor of Richard L. Hoffman’s 80th Birthday) (pp. 209–222). Virginia Museum of Natural History.
Pilz, C., Melzer, R. R., & Spelda, J. (2008). Morphometrics and SEM analysis of the species pair Lithobius mutabilis L. Koch, 1862 and L. glacialis Verhoeff, 1937 (Chilopoda: Lithobiomorpha). Organisms Diversity & Evolution, 7(4), 270.e1-270.e20. https://doi.org/10.1016/j.ode.2006.06.005
Qiao, P., Qin, W., Ma, H., Su, J., & Zhang, T. (2018a). Two new species of the genus Hessebius Verhoeff, 1941 from China (Lithobiomorpha, Lithobiidae). ZooKeys, 735, 65–82. https://doi.org/10.3897/zookeys.735.22237
Qiao, P., Qin, W., Ma, H., & Zhang, T. (2018b). Two new species of lithobiid centipedes and the first record of Lamyctes africanus Porath (Chilopoda: Lithobiomorpha) in China. Journal of Natural History, 53(15–16), 897–921. https://doi.org/10.1080/00222933.2019.1606355
Qiao, P., Qin, W., Ma, H., & Zhang, T. (2019). Two new species of lithobiid centipedes and the first record of Lamyctes africanus Porath (Chilopoda: Lithobiomorpha) in China. Journal of Natural History, 53(15-16), 897-921.
Shelley, R. (2008). Revision of the Centipede Genus Hemiscolopendra Kraepelin, 1903: Description of H. marginata (Say, 1821) and possible misidentifications as Scolopendra spp.; proposal of Akymnopellis, n. gen., and redescriptions of its South American components (Scolopendromorpha: Scolopendridae: Scolopendrinae). International Journal of Myriapodology, 1, 171–204. https://doi.org/10.1163/18752…
Simaiakis, S. M., Giokas, S., & Korsós, Z. (2011). Morphometric and meristic diversity of the species Scolopendra cingulata Latreille, 1829 (Chilopoda: Scolopendridae) in the Mediterranean region. Zoologischer Anzeiger - A Journal of Comparative Zoology, 1(250), 67–79. https://doi.org/10.1016/j.jcz.2010.11.006
Siriwut, W., Edgecombe, G. D., Sutcharit, C., Tongkerd, P., & Panha, S. (2015). First record of the African-Indian centipede genus Digitipes Attems, 1930 (Scolopendromorpha: Otostigminae) from Myanmar, and the systematic position of a new species based on molecular phylogenetics. Zootaxa, 3931(1), 71–87. https://doi.org/10.11646/zootaxa.3931.1.5
Siriwut, W., Edgecombe, G. D., Sutcharit, C., Tongkerd, P., & Panha, S. (2016). A taxonomic review of the centipede genus Scolopendra Linnaeus, 1758 (Scolopendromorpha, Scolopendridae) in mainland Southeast Asia, with description of a new species from Laos. ZooKeys, 590, 1–124. https://doi.org/10.3897/zookeys.590.7950
Siriwut, W., Edgecombe, G. D., Sutcharit, C., Tongkerd, P., & Panha, S. (2018). Systematic revision and phylogenetic reassessment of the centipede genera Rhysida Wood, 1862 and Alluropus Silvestri, 1912 (Chilopoda: Scolopendromorpha) in Southeast Asia, with further discussion of the subfamily Otostigminae. Invertebrate Systematics, 32(5), 1005–1049. https://doi.org/10.1071/IS17081
Stoev, P., Akkari, N., Zapparoli, M., Porco, D., Enghoff, H., Edgecombe, G., Georgiev, T., & Penev, L. (2010). The centipede genus Eupolybothrus Verhoeff, 1907 (Chilopoda: Lithobiomorpha: Lithobiidae) in North Africa, a cybertaxonomic revision, with a key to all species in the genus and the first use of DNA barcoding for the group. ZooKeys, 50, 29–77. https://doi.org/10.3897/zookeys.50.504
Uliana, M., Bonato, L., & Minelli, A. (2007). The Mecistocephalidae of the Japanese and Taiwanese islands (Chilopoda: Geophilomorpha). Zootaxa, 1396(1), 1–84. https://doi.org/10.11646/zootaxa.1396.1.1
Verhoeff, K. W. (1925). Results of Dr. E. Mjöbergs Swedish scientific expeditions to Australia 1910-1913. 39. Chilopoda (Vol. 26A, pp. 1–62). Almqvist & Wiksells.
Verhoeff, K. W. (1937). Chilopoden aus Malacca, nach den Objecten des Raffles Museum in Singapore. Bulletin of the Raffles Museum, 13, 198–270.
Voigtländer, K., Iorio, E., Decker, P., & Spelda, J. (2017). The subgenus Monotarsobius in the Iberian Peninsula with a description of a new pseudo-cryptic species from Northern Spain revealed by an integrative revision of Lithobius crassipes L. Koch, 1862 (Chilopoda, Lithobiomorpha, Lithobiidae). ZooKeys, 681, 1–38. https://doi.org/10.3897/zookeys.681.12942
Zapparoli, M. (2009). An annotated catalogue of the epigeic and cave centipedes (Chilopoda) of Sardinia. Zootaxa, 2318(1), 56–168. https://doi.org/10.11646/zootaxa.2318.1.6
Zapparoli, M. (2011). New records and remarks on the centipede fauna of endogean habitats of Sardinia (Chilopoda). Conservazione Habitat Invertebrati, 5, 223–242.
Zapparoli, M., & Iorio, E. (2012). The centipedes (Chilopoda) of Corsica: Catalogue of species with faunistic, zoogeographical and ecological remarks. International Journal of Myriapodology, 7, 15–68. https://doi.org/10.3897/ijm.7.3110
Zapparoli, M., & Shelley, R. M. (2000). The centipede order Lithobiomorpha in the Hawaiian Islands (Chilopoda). I. The epigean fauna. Records of the Hawaii Biological Survey for 1999. Bishop Museum Occasional Papers, 63, 35–49.
Zhang, C. Z., & Wang, K. Q. (1999). A new centipede Scolopendra negrocapitis sp. nov. from Hubei Province, China (Chilopoda: Scolopendromorpha: Scolopendridae). Acta Zootaxonomica Sinica, 24(2), 136–137. https://doi.org/10.3969/j.issn.1000-0739.1999.02.003

## Sheet: AppendixS2_lat_range_references
AppendixS2. List of references for species latitudinal range.
Andersson, G., Meidell, B. A., Scheller, U., Winqvist, J.-Å., Madsen, M., Djursvoll, P., Budd, G., & Gärdenfors, U. (2005). Mångfotingar. Myriapoda. In Nationalnyckeln till Sveriges flora och fauna [Encyclopedia of Swedish Flora and Fauna] (p. 351). ArtDatabanken.
Attems, C. (1911) Myriopoda exkl. Scolopendridae. In: Michaelsen W, Hartmeyer R (Eds.) Die Fauna Süd-west-Australiens. Ergebnisse der Hamburger südwest-austra-lischen Forschungsreise 1905. (Vol. 3(6), pp. 147–204)i, Gustav FischerVerlag, Jena
Attems, C. (1928). The Myriapoda of South Africa. In Annals of the South African Museum. Annale van die Suid-Afrikaanse Museum (Vol. 26, pp. 1–423). South African Museum. https://www.biodiversitylibrary.org/item/126016
Berg, M. P. (1999). Naamlijst van de Nederlandse duizendpoten
Bocher, J., & Enghoff, H. (1984). A centipede in Greenland: Lamyctes fulvicornis Meinert, 1868 (Chilopoda, Lithobiomorpha, Henicopidae). Entomologiske Meddelelser, 52(1), 49–59.
Bolton, S. J., Macleod, N., & Edgecombe, G. D. (2009). Geometric approaches to the taxonomic analysis of centipede gonopods (Chilopoda: Scutigeromorpha). Zoological Journal of the Linnean Society, 156(2), 239–259. https://doi.org/10.1111/j.1096-3642.2009.00564.x
Bonato, L., Chagas-Jr, A., Edgecombe, G., Lewis, J., Minelli, A., Pereira, L., Shelley, R. M., Stoev, P., & Zapparoli, M. (2016). ChiloBase 2.0—A World Catalogue of Centipedes (Chilopoda)
Bonato, L., Dányi, L., & Minelli, A. (2010). Morphology and phylogeny of Dicellophilus, a centipede genus with a highly disjunct distribution (Chilopoda: Mecistocephalidae). Zoological Journal of the Linnean Society, 158(3), 501–532. https://doi.org/10.1111/j.1096-3642.2009.00557.x
Bonato, L., Iorio, É., & Minelli, A. (2011). The centipede genus Clinopodes C. L. Koch, 1847 (Chilopoda, Geophilomorpha, Geophilidae): Reassessment of species diversity and distribution, with a new species from the Maritime Alps (France). Zoosystema, 33(2), 175–205. https://doi.org/10.5252/z2011n2a3
Chamberlin, R. V. (1946). On the Chilopods of Alaska. Annals of the Entomological Society of America, 39(2), 177–189. https://doi.org/10.1093/aesa/39.2.177
Chao, J. L. (2008) Scolopendromorpha (Chilopoda) of Taiwan. Collection, Description, Illustration, Taxonomy, Distribution. VDM Verlag Dr. Müller, Saarbrücken, 94 pp.
Chao, J.-L., & Chang, H.-W. (2003). The scolopendromorph centipedes (Chilopoda) of Taiwan. African Invertebrates, 44(1), 1–12.
Colgan, D., Edgecombe, G., & Sharkey, D. (2006). Phylogeny and biogeography of the Australasian centipede Henicops (Chilopoda: Lithobiomorpha): A combined morphological and molecular approach. Insect Systematics & Evolution, 37(3), 241–256. https://doi.org/10.1163/187631206788838590
Decker, P., Voigtländer, K., & Reip, H. (2015). On distribution patterns of very rare Chilopoda and Diplopoda in Germany. Acta Societatis Zoologicae Bohemicae, 79, 169–181.
Doménech, C., Barbera, V. M., & Larriba, E. (2018). A phylogenetic approach to the Philippines endemic centipedes of the genus Scolopendra Linnaeus, 1758 (Scolopendromorpha, Scolopendridae), with the description of a new species. Zootaxa, 4483(3), 401–427. https://doi.org/10.11646/zootaxa.4483.3.1
Eason, E. H., & Serra, A. (1986). On the geographical distribution of Lithobius variegatus Leach, 1814, and the identity of Lithobius rubriceps Newport, 1845 (Chilopoda: Lithobiomorpha). Journal of Natural History, 20(1), 23–29. https://doi.org/10.1080/00222938600770031
Edgecombe, G., Huey, J., Humphreys, W., Hillyer, M., Burger, M., Volschenk, E., & Waldock, J. (2019). Blind scolopendrid centipedes of the genus Cormocephalus from subterranean habitats in Western Australia (Myriapoda: Scolopendromorpha: Scolopendridae). Invertebrate Systematics, 33. https://doi.org/10.1071/IS19015
Fattorini, S., Dennis, R. L. H., & Cook, L. M. (2012). Use of Cross-Taxon Congruence for Hotspot Identification at a Regional Scale. PLOS ONE, 7(6), e40018. https://doi.org/10.1371/journal.pone.0040018
Geoffroy, J.-J., & Iorio, E. (2009). The French centipede fauna (Chilopoda): Updated checklist and distribution in mainland France, Corsica and Monaco. Soil organisms, 81(3), Article 3.
https://records.nbnatlas.org/occurrences
Jiang, C., Bai, Y., Shi, M., & Liu, J. (2020). Rediscovery and phylogenetic relationships of the scolopendromorph centipede Mimops orientalis Kraepelin, 1903 (Chilopoda): A monotypic species of Mimopidae endemic to China, for more than one century. ZooKeys, 932, 75–91. https://doi.org/10.3897/zookeys.932.51461
Joshi, J., & Edgecombe, G. D. (2018). Molecular phylogeny and systematics of the centipede genus Ethmostigmus Pocock (Chilopoda: Scolopendromorpha) from peninsular India. Invertebrate Systematics, 32(6), 1316–1335.
Kang, S., Liu, Y., Zeng, X., Deng, H., Luo, Y., Chen, K., & Chen, S. (2017). Taxonomy and Identification of the genus Scolopendra in China using integrated methods of external morphology and molecular phylogenetics. Scientific Reports, 7(1), 16032. https://doi.org/10.1038/s41598-017-15242-7
Kevan, D. K. Mc. E. (1979). Chilopoda. In: Danks H. V. (Eds.) Canada and its insect fauna (Vol. 108, pp. 296–298). Memoirs of the Entomological Society of Canada.
Khanna, V. (1994). Centipede Fauna of NE States, India (Chilopoda: Scolopendromorpha). Records of the Zoological Survey of India, 94(2–4), Article 2–4. https://doi.org/10.26515/rzsi/v94/i2-4/1994/160545
Koch, L. E. (1983). Revision of the Australian centipedes of the genus Cormocephalus Newport (Chilopoda: Scolopendridae: Scolopendrinae). Australian Journal of Zoology, 31(5), 799–833. https://doi.org/10.1071/zo9830799	(Myriapoda: Chilopoda). Nederlandse Faunistische Mededelingen, 8, 67–76.
Koren, A. (1992). Die Chilopoden-Fauna von Kärnten und Osttirol. Teil 2 Lithobiomorpha. Carinthia II, 51, 3– 139.	Cross-Taxon Congruence for Hotspot Identification at a Regional Scale. PLOS ONE, 7(6), e40018. https://doi.org/10.1371/journal.pone.0040018
Kronmüller, C. (2011). Review of the subspecies of Scolopendra subspinipes Leach, 1815 with the new description of the South Chinese member of the genus Scolopendra Linnaeus, 1758 named Scolopendra hainanum spec. nov.: (Myriapoda, Chilopoda, Scolopendridae). Spixiana, 35, 19–27.
Lawrence, R. F. (1975). The Chilopoda of South West Africa: Vol. 4 (2). State Museum, Windhoek.
Lewis, J. G. E. (2010). A revision of the rugulosus group of Otostigmus subgenus Otostigmus Porat, 1876 (Chilopoda: Scolopendromorpha: Scolopendridae). Zootaxa, 2579, 1–29. https://doi.org/10.11646/zootaxa.2579.1.1
Lewis, J. G. E. (2001). The scolopendrid centipedes in the collection of the National Museum of Natural History in Sofia (Chilopoda: Scolopendromorpha: Scolopendridae). Historia Naturalis Bulgarica, 13, 5–51.
Lewis, J. G. E. (2002). The scolopendromorph centipedes of Mauritius and Rodrigues and their adjacent islets (Chilopoda: Scolopendromorpha). Journal of Natural History, 36(1), 79–106. https://doi.org/10.1080/00222930110098508
Lewis, J. G. E. (2013). A review of the species in the genus Cryptops Leach, 1815 from the Old World and the Australasian region related to Cryptops (Cryptops) doriae Pocock, 1891 (Chilopoda: Scolopendromorpha: Cryptopidae). Zootaxa, 3683(1), 1–34. https://doi.org/10.11646/zootaxa.3683.1.1
Matic, Z. (1967) Contributions à la connaissance des Scolopendromorphes (Scolopendromorpha, Chilopoda) de Croatie (Yougoslavie). Bioloski Glasnik, 19: 19-26.
Mesibov, B. (1986). A guide to Tasmanian centipedes. B. Mesibov.
Muadsub, S., Sutcharit, C., Pimvichai, P., Enghoff, H., Edgecombe, G. D., & Panha, S. (2012). Revision of the rare centipede genus Sterropristes Attems, 1934, with description of a new species from Thailand (Chilopoda: Scolopendromorpha: Scolopendridae). Zootaxa, 3484(1), Article 1. https://doi.org/10.11646/zootaxa.3484.1.2
Pocock, R. I. (1894) Myriopoda. In: Scharff RF, Einige Bemerkungen über eine Reise in Corsi-ca. Bericht über die Senckenbergische naturforschende Gesllschaft in Frankfurt am Main 1894: 164–165.
Prado, C. C., Triana, H. D., Castillo, C. C., & Tulande-M, E. (2018). First records of Lithobius (Lithobius) forficatus (Linnaeus, 1758) and Lithobius (Lithobius) obscurus Meinert, 1872 (Lithobiomorpha, Lithobiidae) introduced to Colombia. Check List, 14(3), Article 3. https://doi.org/10.15560/14.3.559
Qiao, P., Qin, W., Ma, H., & Zhang, T. (2019). Two new species of lithobiid centipedes and the first record of Lamyctes africanus Porath (Chilopoda: Lithobiomorpha) in China. Journal of Natural History, 53(15–16), 897–921. https://doi.org/10.1080/00222933.2019.1606355
Qiao, P., Qin, W., Ma, H., Su, J., & Zhang, T. (2018). Two new species of the genus Hessebius Verhoeff, 1941 from China (Lithobiomorpha, Lithobiidae). ZooKeys, 735, 65–82. https://doi.org/10.3897/zookeys.735.22237
Schileyko, A. (2007). The scolopendromorph centipedes (Chilopoda) of Vietnam, with contributions to the faunas of Cambodia and Laos. Part 3. Arthropoda Selecta, 16, 71–95.
Shelley, R. M. (2008). Revision of the Centipede Genus Hemiscolopendra Kraepelin, 1903: Description of H. marginata (Say, 1821) and possible misidentifications as Scolopendra spp.; proposal of Akymnopellis, n. gen., and redescriptions of its South American components (Scolopendromorpha: Scolopendridae: Scolopendrinae). International Journal of Myriapodology, 1, 171–204. https://doi.org/10.1163/18…
Shelley, R. M. (2002). A synopsis of the North American centipedes of the order Scolopendromorpha (Chilopoda). Virginia Museum of Natural History Memoir. 5, 1-108.
Shelley, R. M., Edwards, G., & Chagas-Jr, A. (2005). Introduction of the centipede Scolopendra morsitans L., 1758, into northeastern Florida, the first authentic North American record, and a review of its global occurrences (Scolopendromorpha: Scolopendridae: Scolopendrinae). Entomological News, 116, 39–58.
Simaiakis, S. M., Zapparoli, M., Minelli, A., & Bonato, L. (2013). The centipede fauna (Chilopoda) of the island of Cyprus, with one new lithobiomorph species. Zootaxa, 3647(2), Article 2. https://doi.org/10.11646/zootaxa.3647.2.3
Simaiakis, S. M., & Mylonas, M. (2008). The Scolopendra species (Chilopoda: Scolopendromorpha: Scolopendridae) of Greece (E-Mediterranean): A theoretical approach on the effect of geography and palaeogeography on their distribution. Zootaxa, 1792(1), Article 1. https://doi.org/10.11646/zootaxa.1792.1.3
Simaiakis, S. M., Minelli, A., & Mylonasa, M. (2005). The centipede fauna (Chilopoda) of the south Aegean Archipelago (Greece, Eastern Mediterranean). Israel Journal of Zoology - ISR J ZOOL, 51, 241–307. https://doi.org/10.1560/43YF-Y0JL-J13P-4520
Siriwut, W., Edgecombe, G. D., Sutcharit, C., Tongkerd, P., & Panha, S. (2016). A taxonomic review of the centipede genus Scolopendra Linnaeus, 1758 (Scolopendromorpha, Scolopendridae) in mainland Southeast Asia, with description of a new species from Laos. ZooKeys, 590, 1–124. https://doi.org/10.3897/zookeys.590.7950
Song, Z.-S., Y.H., G., D.X., S., & M.S., Z. (2005). On some centipede species of the genus Otostigmus from China (Scolopendromorpha: Scolopendridae). Journal of Hebei University (Natural Science Edition), 25, 295–304.
Stoev, P., Akkari, N., Zapparoli, M., Porco, D., Enghoff, H., Edgecombe, G., Georgiev, T., & Penev, L. (2010). The centipede genus Eupolybothrus Verhoeff, 1907 (Chilopoda: Lithobiomorpha: Lithobiidae) in North Africa, a cybertaxonomic revision, with a key to all species in the genus and the first use of DNA barcoding for the group. ZooKeys, 50, 29–77. https://doi.org/10.3897/zookeys.50.504
Stoev, P., Komerički, A., Akkari, N., Liu, S., Zhou, X., Weigand, A. M., Hostens, J., Hunter, C. I., Edmunds, S. C., Porco, D., Zapparoli, M., Georgiev, T., Mietchen, D., Roberts, D., Faulwetter, S., Smith, V., & Penev, L. (2013). Eupolybothrus cavernicolus Komerički & Stoev sp. n. (Chilopoda: Lithobiomorpha: Lithobiidae): the first eukaryotic species description combining transcriptomic, DNA bar…
Tran, B. T. T., Le, S. X., & Nguyen, A. D. (2013). An annotated checklist of centipedes (Chilopoda) of Vietnam. Zootaxa, 3722(2), Article 2. https://doi.org/10.11646/zootaxa.3722.2.6
Tuf, I., & Laška, V. (2005). Present knowledge on centipedes in the Czech Republic: A zoogeographic analysis and bibliography 1820-2003. Peckiana, 4, 143–161.
Uliana, M., Bonato, L., & Minelli, A. (2007). The Mecistocephalidae of the Japanese and Taiwanese islands (Chilopoda: Geophilomorpha). Zootaxa, 1396(1), 1–84. https://doi.org/10.11646/zootaxa.1396.1.1
Verhoeff, K. W. (1925). Results of Dr. E. Mjöbergs Swedish scientific expeditions to Australia 1910-1913. 39. Chilopoda (Vol. 26A, pp. 1–62). Almqvist & Wiksells.
Wray, K. P., Ward, M., & Rokyta, D. R. (2015). Establishment of the Adventive Centipede Rhysida longipes longipes (Newport, 1845; Scolopendromorpha: Scolopendridae: Otostigminae) in South Florida. Florida Entomologist, 98(3), 979–980. https://doi.org/10.1653/024.098.0329
Zalesskaja, N. T. (1978) [Identification book of the lithobiomorph centipedes of the USSR]. Moscow: Nauka Publ. 212 pp. [In Russian]
Zalesskaja, N. T., & Schileyko, A. (1992). The distribution of Scolopendromorpha in the USSR (Chilopoda). Berichte Des Naturwissenschaftlich-Medizinischen Vereins in Innsbruck, Supplement 10, 10, 367–372.
Zapparoli, M. (2006). A catalogue of the centipedes (Chilopoda) of Central Apennines (Italy). Bollettino Del Museo Civico Di Storia Naturale Di Verona, Botanica Zoologia, 30, 165–273.
Zapparoli, M. (2009). An annotated catalogue of the epigeic and cave centipedes (Chilopoda) of Sardinia. Zootaxa, 2318(1), 56–168. https://doi.org/10.11646/zootaxa.2318.1.6
Zapparoli, M. (2011). New records and remarks on the centipede fauna of endogean habitats of Sardinia (Chilopoda). Conservazione Habitat Invertebrati, 5, 223–242.
Zhang, C. (1992) Scolopendra. Chinese Journal of Zoology, 27, 8–11.
