# Supplementary material for: Genetic diversity varies with species traits and latitude in predatory soil arthropods (Myriapoda: Chilopoda)
Source: Glob Ecol Biogeogr. Author manuscript; Available in PMC 2024 May 3. (PMC7615927; doi:10.1111/geb.13709)
Supplement: Appendix S4 [file EMS195648-supplement-Appendix_S4.xlsx]

## Sheet: Sheet1
phylum	class	order	family	genus	species	species	marker	seq.len	n	avg.pair.diff	reference
Arthropoda	Insecta	Ephemeroptera	Baetidae	Baetis	rhodani	B02	COI			0.0171	Salinas-Ivanenko & Múrria, 2021
Arthropoda	Insecta	Ephemeroptera	Baetidae	Baetis	rhodani	B04	COI			0.00325	Salinas-Ivanenko & Múrria, 2021
Arthropoda	Insecta	Ephemeroptera	Baetidae	Baetis	rhodani	B05	COI			0.00334	Salinas-Ivanenko & Múrria, 2021
Arthropoda	Insecta	Ephemeroptera	Baetidae	Baetis	rhodani	B06_total	COI			0.00546	Salinas-Ivanenko & Múrria, 2021
Arthropoda	Insecta	Ephemeroptera	Baetidae	Baetis	rhodani	B07_total	COI			0.00518	Salinas-Ivanenko & Múrria, 2021
Arthropoda	Insecta	Ephemeroptera	Baetidae	Baetis	rhodani	B08_total	COI			0.0156	Salinas-Ivanenko & Múrria, 2021
Arthropoda	Insecta	Ephemeroptera	Baetidae	Baetis	rhodani	B09_total	COI			0.00934	Salinas-Ivanenko & Múrria, 2021
Arthropoda	Insecta	Ephemeroptera	Baetidae	Baetis	alpinus	B20	COI			0.00413	Salinas-Ivanenko & Múrria, 2021
Arthropoda	Insecta	Ephemeroptera	Baetidae	Baetis	alpinus	B21	COI			0.00304	Salinas-Ivanenko & Múrria, 2021
Arthropoda	Insecta	Ephemeroptera	Baetidae	Baetis	alpinus	B22	COI			0.00681	Salinas-Ivanenko & Múrria, 2021
Arthropoda	Insecta	Ephemeroptera	Baetidae	Baetis	alpinus	B24	COI			0.00461	Salinas-Ivanenko & Múrria, 2021
Arthropoda	Insecta	Coleoptera	Elmidae	Riolus	subviolaceus	E06	COI			0.003	Salinas-Ivanenko & Múrria, 2021
Arthropoda	Insecta	Coleoptera	Elmidae	Riolus	subviolaceus	E07_total	COI			0.00684	Salinas-Ivanenko & Múrria, 2021
Arthropoda	Insecta	Coleoptera	Elmidae	Esolus	angustatus	E08_total	COI			0.00981	Salinas-Ivanenko & Múrria, 2021
Arthropoda	Insecta	Coleoptera	Elmidae	Esolus	parallelepipedus	E09_total	COI			0.00251	Salinas-Ivanenko & Múrria, 2021
Arthropoda	Insecta	Coleoptera	Elmidae	Limnius	volckmari	E12_total	COI			0.00276	Salinas-Ivanenko & Múrria, 2021
Arthropoda	Insecta	Coleoptera	Elmidae	Limnius	perrisi	E14_total	COI			0.00994	Salinas-Ivanenko & Múrria, 2021
Arthropoda	Insecta	Coleoptera	Elmidae	Elmis	aenea	E17_total	COI			0.0111	Salinas-Ivanenko & Múrria, 2021
Arthropoda	Insecta	Coleoptera	Elmidae	Elmis	cf. aenea	E19	COI			0.00417	Salinas-Ivanenko & Múrria, 2021
Arthropoda	Insecta	Coleoptera	Hydraenidae	Hydraena	capta	H03	COI			0.00518	Salinas-Ivanenko & Múrria, 2021
Arthropoda	Insecta	Coleoptera	Hydraenidae	Hydraena	H.stussineri/rigua/rufipennis	H05_total	COI			0.00901	Salinas-Ivanenko & Múrria, 2021
Arthropoda	Insecta	Coleoptera	Hydraenidae	Hydraena	H.truncata	H10	COI			0.00367	Salinas-Ivanenko & Múrria, 2021
Arthropoda	Insecta	Coleoptera	Hydraenidae	Hydraena	H.lapidicola	H13	COI			0.00443	Salinas-Ivanenko & Múrria, 2021
Arthropoda	Insecta	Coleoptera	Hydraenidae	Hydraena	H.exasperata	H18	COI			0.00316	Salinas-Ivanenko & Múrria, 2021
Arthropoda	Insecta	Coleoptera	Hydraenidae	Hydraena	H.gracilis	H19_total	COI			0.00376	Salinas-Ivanenko & Múrria, 2021
Arthropoda	Insecta	Ephemeroptera	Leptohypes		Haplohyphes	M34:M35	COI			0.046	Salinas-Ivanenko & Múrria, 2021
Arthropoda	Insecta	Ephemeroptera	Leptophlebiidae	Farrodes	Farrodes	M12:M13:M79:M80	COI			0.0319	Salinas-Ivanenko & Múrria, 2021
Arthropoda	Insecta	Ephemeroptera	Leptophlebiidae	Farrodes	Farrodes	M11	COI			0.0166	Salinas-Ivanenko & Múrria, 2021
Arthropoda	Insecta	Ephemeroptera	Leptophlebiidae	Hydrosmilidon	Hydrosmilidon	M16	COI			0.00624	Salinas-Ivanenko & Múrria, 2021
Arthropoda	Insecta	Ephemeroptera	Baetidae	Moribaetis	Moribaetis	M24:M25:M26	COI			0.042	Salinas-Ivanenko & Múrria, 2021
Arthropoda	Insecta	Coleoptera	Baetidae	Baetodes	Baetodes	M18:M19	COI			0.0413	Salinas-Ivanenko & Múrria, 2021
Arthropoda	Insecta	Coleoptera	Baetidae	Baetodes	Baetodes	M17	COI			0.00304	Salinas-Ivanenko & Múrria, 2021
Arthropoda	Insecta	Coleoptera	Ptilodactylidae	Anchytarsus	Anchytarsus	B6	COI			0.00699	Salinas-Ivanenko & Múrria, 2021
Arthropoda	Insecta	Lepidoptera	Nymphalidae	Aglais	io	Aglais_io	COI			0	Dapporto et al., 2019
Arthropoda	Insecta	Lepidoptera	Nymphalidae	Aglais	urticae	Aglais_urticae	COI			0.00329558	Dapporto et al., 2019
Arthropoda	Insecta	Lepidoptera	Lycaenidae	Agriades	glandon	Agriades_glandon	COI			0.00213432	Dapporto et al., 2019
Arthropoda	Insecta	Lepidoptera	Lycaenidae	Agriades	optilete	Agriades_optilete	COI			0.00228966	Dapporto et al., 2019
Arthropoda	Insecta	Lepidoptera	Lycaenidae	Agriades	orbitulus	Agriades_orbitulus	COI			4.13825e-05	Dapporto et al., 2019
Arthropoda	Insecta	Lepidoptera	Pieridae	Anthocharis	cardamines	Anthocharis_cardamines	COI			0.00189029	Dapporto et al., 2019
Arthropoda	Insecta	Lepidoptera	Pieridae	Anthocharis	euphenoides	Anthocharis_euphenoides	COI			0.000910171	Dapporto et al., 2019
Arthropoda	Insecta	Lepidoptera	Nymphalidae	Apatura	ilia	Apatura_ilia	COI			0.00224506	Dapporto et al., 2019
Arthropoda	Insecta	Lepidoptera	Nymphalidae	Apatura	iris	Apatura_iris	COI			0	Dapporto et al., 2019
Arthropoda	Insecta	Lepidoptera	Nymphalidae	Aphantopus	hyperantus	Aphantopus_hyperantus	COI			0.00244438	Dapporto et al., 2019
Arthropoda	Insecta	Lepidoptera	Pieridae	Aporia	crataegi	Aporia_crataegi	COI			0.00161523	Dapporto et al., 2019
Arthropoda	Insecta	Lepidoptera	Nymphalidae	Arethusana	arethusa	Arethusana_arethusa	COI			0.0100511	Dapporto et al., 2019
Arthropoda	Insecta	Lepidoptera	Nymphalidae	Argynnis	adippe	Argynnis_adippe	COI			0.00766477	Dapporto et al., 2019
Arthropoda	Insecta	Lepidoptera	Nymphalidae	Argynnis	aglaja	Argynnis_aglaja	COI			0.00320535	Dapporto et al., 2019
Arthropoda	Insecta	Lepidoptera	Nymphalidae	Argynnis	niobe	Argynnis_niobe	COI			0.00479968	Dapporto et al., 2019
Arthropoda	Insecta	Lepidoptera	Nymphalidae	Argynnis	pandora	Argynnis_pandora	COI			0.00112245	Dapporto et al., 2019
Arthropoda	Insecta	Lepidoptera	Nymphalidae	Argynnis	paphia	Argynnis_paphia	COI			0	Dapporto et al., 2019
Arthropoda	Insecta	Lepidoptera	Lycaenidae	Aricia	agestis	Aricia_agestis	COI			0.00200692	Dapporto et al., 2019
Arthropoda	Insecta	Lepidoptera	Lycaenidae	Aricia	artaxerxes	Aricia_artaxerxes	COI			0.000835638	Dapporto et al., 2019
Arthropoda	Insecta	Lepidoptera	Lycaenidae	Aricia	cramera	Aricia_cramera	COI			0.000112962	Dapporto et al., 2019
Arthropoda	Insecta	Lepidoptera	Lycaenidae	Aricia	montensis	Aricia_montensis	COI			0	Dapporto et al., 2019
Arthropoda	Insecta	Lepidoptera	Lycaenidae	Aricia	morronensis	Aricia_morronensis	COI			0.0108831	Dapporto et al., 2019
Arthropoda	Insecta	Lepidoptera	Nymphalidae	Boloria	aquilonaris	Boloria_aquilonaris	COI			0.000269794	Dapporto et al., 2019
Arthropoda	Insecta	Lepidoptera	Nymphalidae	Boloria	dia	Boloria_dia	COI			0.000962334	Dapporto et al., 2019
Arthropoda	Insecta	Lepidoptera	Nymphalidae	Boloria	eunomia	Boloria_eunomia	COI			0.00421532	Dapporto et al., 2019
Arthropoda	Insecta	Lepidoptera	Nymphalidae	Boloria	euphrosyne	Boloria_euphrosyne	COI			0.0151817	Dapporto et al., 2019
Arthropoda	Insecta	Lepidoptera	Nymphalidae	Boloria	napaea	Boloria_napaea	COI			0.000167835	Dapporto et al., 2019
Arthropoda	Insecta	Lepidoptera	Nymphalidae	Boloria	pales	Boloria_pales	COI			0.00554148	Dapporto et al., 2019
Arthropoda	Insecta	Lepidoptera	Nymphalidae	Boloria	selene	Boloria_selene	COI			0.00127677	Dapporto et al., 2019
Arthropoda	Insecta	Lepidoptera	Nymphalidae	Boloria	thore	Boloria_thore	COI			0.000622678	Dapporto et al., 2019
Arthropoda	Insecta	Lepidoptera	Nymphalidae	Boloria	titania	Boloria_titania	COI			0.00109781	Dapporto et al., 2019
Arthropoda	Insecta	Lepidoptera	Nymphalidae	Brenthis	daphne	Brenthis_daphne	COI			0.00209936	Dapporto et al., 2019
Arthropoda	Insecta	Lepidoptera	Nymphalidae	Brenthis	hecate	Brenthis_hecate	COI			0.00336295	Dapporto et al., 2019
Arthropoda	Insecta	Lepidoptera	Nymphalidae	Brenthis	ino	Brenthis_ino	COI			0.00337309	Dapporto et al., 2019
Arthropoda	Insecta	Lepidoptera	Nymphalidae	Brintesia	circe	Brintesia_circe	COI			0.00102465	Dapporto et al., 2019
Arthropoda	Insecta	Lepidoptera	Lycaenidae	Callophrys	rubi	Callophrys_rubi	COI			0.00267748	Dapporto et al., 2019
Arthropoda	Insecta	Lepidoptera	Pieridae	Carcharodus	alceae	Carcharodus_alceae	COI			0.00351721	Dapporto et al., 2019
Arthropoda	Insecta	Lepidoptera	Pieridae	Carcharodus	baeticus	Carcharodus_baeticus	COI			0	Dapporto et al., 2019
Arthropoda	Insecta	Lepidoptera	Pieridae	Carcharodus	floccifera	Carcharodus_floccifera	COI			0.00135099	Dapporto et al., 2019
Arthropoda	Insecta	Lepidoptera	Pieridae	Carcharodus	lavatherae	Carcharodus_lavatherae	COI			0.00531014	Dapporto et al., 2019
Arthropoda	Insecta	Lepidoptera	Hesperiidae	Carterocephalus	palaemon	Carterocephalus_palaemon	COI			0	Dapporto et al., 2019
Arthropoda	Insecta	Lepidoptera	Lycaenidae	Celastrina	argiolus	Celastrina_argiolus	COI			0.000264923	Dapporto et al., 2019
Arthropoda	Insecta	Lepidoptera	Nymphalidae	Charaxes	jasius	Charaxes_jasius	COI			0.000436849	Dapporto et al., 2019
Arthropoda	Insecta	Lepidoptera	Nymphalidae	Chazara	briseis	Chazara_briseis	COI			0.00132115	Dapporto et al., 2019
Arthropoda	Insecta	Lepidoptera	Nymphalidae	Coenonympha	arcania	Coenonympha_arcania	COI			0.00297914	Dapporto et al., 2019
Arthropoda	Insecta	Lepidoptera	Nymphalidae	Coenonympha	corinna	Coenonympha_corinna	COI			0.0228141	Dapporto et al., 2019
Arthropoda	Insecta	Lepidoptera	Nymphalidae	Coenonympha	dorus	Coenonympha_dorus	COI			0.00339086	Dapporto et al., 2019
Arthropoda	Insecta	Lepidoptera	Nymphalidae	Coenonympha	glycerion	Coenonympha_glycerion	COI			0.00234275	Dapporto et al., 2019
Arthropoda	Insecta	Lepidoptera	Nymphalidae	Coenonympha	oedippus	Coenonympha_oedippus	COI			0	Dapporto et al., 2019
Arthropoda	Insecta	Lepidoptera	Nymphalidae	Coenonympha	pamphilus	Coenonympha_pamphilus	COI			0.00339245	Dapporto et al., 2019
Arthropoda	Insecta	Lepidoptera	Nymphalidae	Coenonympha	tullia	Coenonympha_tullia	COI			0.000924607	Dapporto et al., 2019
Arthropoda	Insecta	Lepidoptera	Pieridae	Colias	alfacariensis	Colias_alfacariensis	COI			0.00242896	Dapporto et al., 2019
Arthropoda	Insecta	Lepidoptera	Pieridae	Colias	croceus	Colias_croceus	COI			6.00442e-06	Dapporto et al., 2019
Arthropoda	Insecta	Lepidoptera	Pieridae	Colias	palaeno	Colias_palaeno	COI			0.000638146	Dapporto et al., 2019
Arthropoda	Insecta	Lepidoptera	Pieridae	Colias	phicomone	Colias_phicomone	COI			0.00310769	Dapporto et al., 2019
Arthropoda	Insecta	Lepidoptera	Lycaenidae	Cupido	alcetas	Cupido_alcetas	COI			0.000571083	Dapporto et al., 2019
Arthropoda	Insecta	Lepidoptera	Lycaenidae	Cupido	argiades	Cupido_argiades	COI			4.10584e-05	Dapporto et al., 2019
Arthropoda	Insecta	Lepidoptera	Lycaenidae	Cupido	lorquinii	Cupido_lorquinii	COI			0	Dapporto et al., 2019
Arthropoda	Insecta	Lepidoptera	Lycaenidae	Cupido	minimus	Cupido_minimus	COI			0.000987018	Dapporto et al., 2019
Arthropoda	Insecta	Lepidoptera	Lycaenidae	Cupido	osiris	Cupido_osiris	COI			0.000575771	Dapporto et al., 2019
Arthropoda	Insecta	Lepidoptera	Lycaenidae	Cyaniris	semiargus	Cyaniris_semiargus	COI			0.00260342	Dapporto et al., 2019
Arthropoda	Insecta	Lepidoptera	Nymphalidae	Danaus	chrysippus	Danaus_chrysippus	COI			0	Dapporto et al., 2019
Arthropoda	Insecta	Lepidoptera	Nymphalidae	Erebia	aethiops	Erebia_aethiops	COI			0	Dapporto et al., 2019
Arthropoda	Insecta	Lepidoptera	Nymphalidae	Erebia	alberganus	Erebia_alberganus	COI			0.000234802	Dapporto et al., 2019
Arthropoda	Insecta	Lepidoptera	Nymphalidae	Erebia	cassioides	Erebia_cassioides	COI			0.000201881	Dapporto et al., 2019
Arthropoda	Insecta	Lepidoptera	Nymphalidae	Erebia	epiphron	Erebia_epiphron	COI			0.00284627	Dapporto et al., 2019
Arthropoda	Insecta	Lepidoptera	Nymphalidae	Erebia	eriphyle	Erebia_eriphyle	COI			0	Dapporto et al., 2019
Arthropoda	Insecta	Lepidoptera	Nymphalidae	Erebia	gorge	Erebia_gorge	COI			0.00225729	Dapporto et al., 2019
Arthropoda	Insecta	Lepidoptera	Nymphalidae	Erebia	lefebvrei	Erebia_lefebvrei	COI			0.00278015	Dapporto et al., 2019
Arthropoda	Insecta	Lepidoptera	Nymphalidae	Erebia	ligea	Erebia_ligea	COI			0.000975702	Dapporto et al., 2019
Arthropoda	Insecta	Lepidoptera	Nymphalidae	Erebia	manto	Erebia_manto	COI			0.00557792	Dapporto et al., 2019
Arthropoda	Insecta	Lepidoptera	Nymphalidae	Erebia	medusa	Erebia_medusa	COI			0	Dapporto et al., 2019
Arthropoda	Insecta	Lepidoptera	Nymphalidae	Erebia	melampus	Erebia_melampus	COI			0.00259742	Dapporto et al., 2019
Arthropoda	Insecta	Lepidoptera	Nymphalidae	Erebia	meolans	Erebia_meolans	COI			0.00241177	Dapporto et al., 2019
Arthropoda	Insecta	Lepidoptera	Nymphalidae	Erebia	montanus	Erebia_montanus	COI			0.0039515	Dapporto et al., 2019
Arthropoda	Insecta	Lepidoptera	Nymphalidae	Erebia	neoridas	Erebia_neoridas	COI			0.00201386	Dapporto et al., 2019
Arthropoda	Insecta	Lepidoptera	Nymphalidae	Erebia	oeme	Erebia_oeme	COI			0.000848049	Dapporto et al., 2019
Arthropoda	Insecta	Lepidoptera	Nymphalidae	Erebia	pandrose	Erebia_pandrose	COI			0.000949538	Dapporto et al., 2019
Arthropoda	Insecta	Lepidoptera	Nymphalidae	Erebia	pharte	Erebia_pharte	COI			0	Dapporto et al., 2019
Arthropoda	Insecta	Lepidoptera	Nymphalidae	Erebia	pronoe	Erebia_pronoe	COI			0.0150217	Dapporto et al., 2019
Arthropoda	Insecta	Lepidoptera	Nymphalidae	Erebia	triarius	Erebia_triarius	COI			0.000478501	Dapporto et al., 2019
Arthropoda	Insecta	Lepidoptera	Hesperiidae	Erynnis	tages	Erynnis_tages	COI			0.000165717	Dapporto et al., 2019
Arthropoda	Insecta	Lepidoptera	Pieridae	Euchloe	ausonia	Euchloe_ausonia	COI			0.00394206	Dapporto et al., 2019
Arthropoda	Insecta	Lepidoptera	Pieridae	Euchloe	crameri	Euchloe_crameri	COI			0	Dapporto et al., 2019
Arthropoda	Insecta	Lepidoptera	Pieridae	Euchloe	tagis	Euchloe_tagis	COI			0.00652586	Dapporto et al., 2019
Arthropoda	Insecta	Lepidoptera	Lycaenidae	Eumedonia	eumedon	Eumedonia_eumedon	COI			0.00337102	Dapporto et al., 2019
Arthropoda	Insecta	Lepidoptera	Nymphalidae	Euphydryas	aurinia	Euphydryas_aurinia	COI			0.00301356	Dapporto et al., 2019
Arthropoda	Insecta	Lepidoptera	Nymphalidae	Euphydryas	cynthia	Euphydryas_cynthia	COI			0.00200807	Dapporto et al., 2019
Arthropoda	Insecta	Lepidoptera	Nymphalidae	Euphydryas	desfontaini	Euphydryas_desfontaini	COI			0.00309514	Dapporto et al., 2019
Arthropoda	Insecta	Lepidoptera	Nymphalidae	Euphydryas	intermedia	Euphydryas_intermedia	COI			0.00019464	Dapporto et al., 2019
Arthropoda	Insecta	Lepidoptera	Lycaenidae	Favonius	quercus	Favonius_quercus	COI			0.00186375	Dapporto et al., 2019
Arthropoda	Insecta	Lepidoptera	Hesperiidae	Gegenes	nostrodamus	Gegenes_nostrodamus	COI			1.60332e-05	Dapporto et al., 2019
Arthropoda	Insecta	Lepidoptera	Hesperiidae	Gegenes	pumilio	Gegenes_pumilio	COI			0	Dapporto et al., 2019
Arthropoda	Insecta	Lepidoptera	Lycaenidae	Glaucopsyche	alexis	Glaucopsyche_alexis	COI			0.00434521	Dapporto et al., 2019
Arthropoda	Insecta	Lepidoptera	Lycaenidae	Glaucopsyche	melanops	Glaucopsyche_melanops	COI			0.000385005	Dapporto et al., 2019
Arthropoda	Insecta	Lepidoptera	Pieridae	Gonepteryx	cleopatra	Gonepteryx_cleopatra	COI			1.56096e-05	Dapporto et al., 2019
Arthropoda	Insecta	Lepidoptera	Pieridae	Gonepteryx	rhamni	Gonepteryx_rhamni	COI			0.00195514	Dapporto et al., 2019
Arthropoda	Insecta	Lepidoptera	Riodinidae	Hamearis	lucina	Hamearis_lucina	COI			0.000201584	Dapporto et al., 2019
Arthropoda	Insecta	Lepidoptera	Hesperiidae	Hesperia	comma	Hesperia_comma	COI			0.00338907	Dapporto et al., 2019
Arthropoda	Insecta	Lepidoptera	Hesperiidae	Heteropterus	morpheus	Heteropterus_morpheus	COI			0.000466932	Dapporto et al., 2019
Arthropoda	Insecta	Lepidoptera	Nymphalidae	Hipparchia	aristaeus	Hipparchia_aristaeus	COI			0	Dapporto et al., 2019
Arthropoda	Insecta	Lepidoptera	Nymphalidae	Hipparchia	fagi	Hipparchia_fagi	COI			0.00159039	Dapporto et al., 2019
Arthropoda	Insecta	Lepidoptera	Nymphalidae	Hipparchia	fidia	Hipparchia_fidia	COI			0.00178803	Dapporto et al., 2019
Arthropoda	Insecta	Lepidoptera	Nymphalidae	Hipparchia	hermione	Hipparchia_hermione	COI			0.010201	Dapporto et al., 2019
Arthropoda	Insecta	Lepidoptera	Nymphalidae	Hipparchia	semele	Hipparchia_semele	COI			0.0031823	Dapporto et al., 2019
Arthropoda	Insecta	Lepidoptera	Nymphalidae	Hipparchia	statilinus	Hipparchia_statilinus	COI			0.00487585	Dapporto et al., 2019
Arthropoda	Insecta	Lepidoptera	Nymphalidae	Hyponephele	lupinus	Hyponephele_lupinus	COI			0.0196859	Dapporto et al., 2019
Arthropoda	Insecta	Lepidoptera	Nymphalidae	Hyponephele	lycaon	Hyponephele_lycaon	COI			0.00295666	Dapporto et al., 2019
Arthropoda	Insecta	Lepidoptera	Papilionidae	Iphiclides	podalirius	Iphiclides_podalirius	COI			0.000852252	Dapporto et al., 2019
Arthropoda	Insecta	Lepidoptera	Nymphalidae	Issoria	lathonia	Issoria_lathonia	COI			0	Dapporto et al., 2019
Arthropoda	Insecta	Lepidoptera	Lycaenidae	Laeosopis	roboris	Laeosopis_roboris	COI			0.00220671	Dapporto et al., 2019
Arthropoda	Insecta	Lepidoptera	Lycaenidae	Lampides	boeticus	Lampides_boeticus	COI			0	Dapporto et al., 2019
Arthropoda	Insecta	Lepidoptera	Nymphalidae	Lasiommata	maera	Lasiommata_maera	COI			0.00442841	Dapporto et al., 2019
Arthropoda	Insecta	Lepidoptera	Nymphalidae	Lasiommata	megera	Lasiommata_megera	COI			0.00381551	Dapporto et al., 2019
Arthropoda	Insecta	Lepidoptera	Nymphalidae	Lasiommata	paramegaera	Lasiommata_paramegaera	COI			0.000401674	Dapporto et al., 2019
Arthropoda	Insecta	Lepidoptera	Nymphalidae	Lasiommata	petropolitana	Lasiommata_petropolitana	COI			0.000737792	Dapporto et al., 2019
Arthropoda	Insecta	Lepidoptera	Pieridae	Leptidea	sinapis	Leptidea_sinapis	COI			0.000754822	Dapporto et al., 2019
Arthropoda	Insecta	Lepidoptera	Lycaenidae	Leptotes	pirithous	Leptotes_pirithous	COI			0.000536374	Dapporto et al., 2019
Arthropoda	Insecta	Lepidoptera	Nymphalidae	Libythea	celtis	Libythea_celtis	COI			0.000425307	Dapporto et al., 2019
Arthropoda	Insecta	Lepidoptera	Nymphalidae	Limenitis	camilla	Limenitis_camilla	COI			0.00522637	Dapporto et al., 2019
Arthropoda	Insecta	Lepidoptera	Nymphalidae	Limenitis	reducta	Limenitis_reducta	COI			0.00206019	Dapporto et al., 2019
Arthropoda	Insecta	Lepidoptera	Nymphalidae	Lopinga	achine	Lopinga_achine	COI			0.000532607	Dapporto et al., 2019
Arthropoda	Insecta	Lepidoptera	Lycaenidae	Lycaena	alciphron	Lycaena_alciphron	COI			0.00701244	Dapporto et al., 2019
Arthropoda	Insecta	Lepidoptera	Lycaenidae	Lycaena	helle	Lycaena_helle	COI			0.00163252	Dapporto et al., 2019
Arthropoda	Insecta	Lepidoptera	Lycaenidae	Lycaena	hippothoe	Lycaena_hippothoe	COI			0.00165087	Dapporto et al., 2019
Arthropoda	Insecta	Lepidoptera	Lycaenidae	Lycaena	phlaeas	Lycaena_phlaeas	COI			0.0011944	Dapporto et al., 2019
Arthropoda	Insecta	Lepidoptera	Lycaenidae	Lycaena	tityrus	Lycaena_tityrus	COI			6.67191e-05	Dapporto et al., 2019
Arthropoda	Insecta	Lepidoptera	Lycaenidae	Lycaena	virgaureae	Lycaena_virgaureae	COI			0.00166672	Dapporto et al., 2019
Arthropoda	Insecta	Lepidoptera	Lycaenidae	Lysandra	albicans	Lysandra_albicans	COI			0.00206304	Dapporto et al., 2019
Arthropoda	Insecta	Lepidoptera	Lycaenidae	Lysandra	bellargus	Lysandra_bellargus	COI			0.0081844	Dapporto et al., 2019
Arthropoda	Insecta	Lepidoptera	Lycaenidae	Lysandra	coridon	Lysandra_coridon	COI			0.0078026	Dapporto et al., 2019
Arthropoda	Insecta	Lepidoptera	Lycaenidae	Lysandra	hispana	Lysandra_hispana	COI			0.00346011	Dapporto et al., 2019
Arthropoda	Insecta	Lepidoptera	Nymphalidae	Maniola	jurtina	Maniola_jurtina	COI			0.00210522	Dapporto et al., 2019
Arthropoda	Insecta	Lepidoptera	Nymphalidae	Melanargia	galathea	Melanargia_galathea	COI			0.00239068	Dapporto et al., 2019
Arthropoda	Insecta	Lepidoptera	Nymphalidae	Melanargia	ines	Melanargia_ines	COI			0.000656797	Dapporto et al., 2019
Arthropoda	Insecta	Lepidoptera	Nymphalidae	Melanargia	lachesis	Melanargia_lachesis	COI			9.14277e-06	Dapporto et al., 2019
Arthropoda	Insecta	Lepidoptera	Nymphalidae	Melanargia	occitanica	Melanargia_occitanica	COI			0.0107578	Dapporto et al., 2019
Arthropoda	Insecta	Lepidoptera	Nymphalidae	Melanargia	russiae	Melanargia_russiae	COI			0.00778939	Dapporto et al., 2019
Arthropoda	Insecta	Lepidoptera	Nymphalidae	Melitaea	athalia	Melitaea_athalia	COI			0.00285702	Dapporto et al., 2019
Arthropoda	Insecta	Lepidoptera	Nymphalidae	Melitaea	aurelia	Melitaea_aurelia	COI			0.00301765	Dapporto et al., 2019
Arthropoda	Insecta	Lepidoptera	Nymphalidae	Melitaea	cinxia	Melitaea_cinxia	COI			0.0103882	Dapporto et al., 2019
Arthropoda	Insecta	Lepidoptera	Nymphalidae	Melitaea	deione	Melitaea_deione	COI			0.0083537	Dapporto et al., 2019
Arthropoda	Insecta	Lepidoptera	Nymphalidae	Melitaea	diamina	Melitaea_diamina	COI			0.000674052	Dapporto et al., 2019
Arthropoda	Insecta	Lepidoptera	Nymphalidae	Melitaea	didyma	Melitaea_didyma	COI			0.0143653	Dapporto et al., 2019
Arthropoda	Insecta	Lepidoptera	Nymphalidae	Melitaea	parthenoides	Melitaea_parthenoides	COI			0.000827694	Dapporto et al., 2019
Arthropoda	Insecta	Lepidoptera	Nymphalidae	Melitaea	phoebe	Melitaea_phoebe	COI			0.00112206	Dapporto et al., 2019
Arthropoda	Insecta	Lepidoptera	Nymphalidae	Melitaea	trivia	Melitaea_trivia	COI			0.00842528	Dapporto et al., 2019
Arthropoda	Insecta	Lepidoptera	Nymphalidae	Melitaea	varia	Melitaea_varia	COI			0.00374802	Dapporto et al., 2019
Arthropoda	Insecta	Lepidoptera	Nymphalidae	Minois	dryas	Minois_dryas	COI			0.000154493	Dapporto et al., 2019
Arthropoda	Insecta	Lepidoptera	Hesperiidae	Muschampia	proto	Muschampia_proto	COI			0.00787921	Dapporto et al., 2019
Arthropoda	Insecta	Lepidoptera	Nymphalidae	Nymphalis	antiopa	Nymphalis_antiopa	COI			0.000513323	Dapporto et al., 2019
Arthropoda	Insecta	Lepidoptera	Nymphalidae	Nymphalis	polychloros	Nymphalis_polychloros	COI			1.69321e-05	Dapporto et al., 2019
Arthropoda	Insecta	Lepidoptera	Hesperiidae	Ochlodes	sylvanus	Ochlodes_sylvanus	COI			7.98006e-05	Dapporto et al., 2019
Arthropoda	Insecta	Lepidoptera	Nymphalidae	Oeneis	glacialis	Oeneis_glacialis	COI			0.00112087	Dapporto et al., 2019
Arthropoda	Insecta	Lepidoptera	Papilionidae	Papilio	machaon	Papilio_machaon	COI			0.00211598	Dapporto et al., 2019
Arthropoda	Insecta	Lepidoptera	Nymphalidae	Pararge	aegeria	Pararge_aegeria	COI			0.00283331	Dapporto et al., 2019
Arthropoda	Insecta	Lepidoptera	Papilionidae	Parnassius	apollo	Parnassius_apollo	COI			0.00507975	Dapporto et al., 2019
Arthropoda	Insecta	Lepidoptera	Papilionidae	Parnassius	mnemosyne	Parnassius_mnemosyne	COI			0.00973849	Dapporto et al., 2019
Arthropoda	Insecta	Lepidoptera	Papilionidae	Parnassius	phoebus	Parnassius_phoebus	COI			0.000154305	Dapporto et al., 2019
Arthropoda	Insecta	Lepidoptera	Lycaenidae	Phengaris	alcon	Phengaris_alcon	COI			0.000602811	Dapporto et al., 2019
Arthropoda	Insecta	Lepidoptera	Lycaenidae	Phengaris	arion	Phengaris_arion	COI			0.000254295	Dapporto et al., 2019
Arthropoda	Insecta	Lepidoptera	Lycaenidae	Phengaris	nausithous	Phengaris_nausithous	COI			0.00834717	Dapporto et al., 2019
Arthropoda	Insecta	Lepidoptera	Pieridae	Pieris	brassicae	Pieris_brassicae	COI			0.00143091	Dapporto et al., 2019
Arthropoda	Insecta	Lepidoptera	Pieridae	Pieris	ergane	Pieris_ergane	COI			0.00299664	Dapporto et al., 2019
Arthropoda	Insecta	Lepidoptera	Pieridae	Pieris	mannii	Pieris_mannii	COI			0.00497259	Dapporto et al., 2019
Arthropoda	Insecta	Lepidoptera	Pieridae	Pieris	napi	Pieris_napi	COI			0.00307961	Dapporto et al., 2019
Arthropoda	Insecta	Lepidoptera	Pieridae	Pieris	rapae	Pieris_rapae	COI			0.000232667	Dapporto et al., 2019
Arthropoda	Insecta	Lepidoptera	Lycaenidae	Plebejus	argus	Plebejus_argus	COI			0.0073748	Dapporto et al., 2019
Arthropoda	Insecta	Lepidoptera	Lycaenidae	Plebejus	idas	Plebejus_idas	COI			0.000930959	Dapporto et al., 2019
Arthropoda	Insecta	Lepidoptera	Nymphalidae	Polygonia	c-album	Polygonia_c-album	COI			1.20166e-05	Dapporto et al., 2019
Arthropoda	Insecta	Lepidoptera	Lycaenidae	Polyommatus	amandus	Polyommatus_amandus	COI			0.00561225	Dapporto et al., 2019
Arthropoda	Insecta	Lepidoptera	Lycaenidae	Polyommatus	damon	Polyommatus_damon	COI			0.0101816	Dapporto et al., 2019
Arthropoda	Insecta	Lepidoptera	Lycaenidae	Polyommatus	daphnis	Polyommatus_daphnis	COI			0.0129445	Dapporto et al., 2019
Arthropoda	Insecta	Lepidoptera	Lycaenidae	Polyommatus	dolus	Polyommatus_dolus	COI			0.00460106	Dapporto et al., 2019
Arthropoda	Insecta	Lepidoptera	Lycaenidae	Polyommatus	dorylas	Polyommatus_dorylas	COI			0.00316948	Dapporto et al., 2019
Arthropoda	Insecta	Lepidoptera	Lycaenidae	Polyommatus	eros	Polyommatus_eros	COI			0.00186367	Dapporto et al., 2019
Arthropoda	Insecta	Lepidoptera	Lycaenidae	Polyommatus	escheri	Polyommatus_escheri	COI			0.00582548	Dapporto et al., 2019
Arthropoda	Insecta	Lepidoptera	Lycaenidae	Polyommatus	icarus	Polyommatus_icarus	COI			0.00477301	Dapporto et al., 2019
Arthropoda	Insecta	Lepidoptera	Lycaenidae	Polyommatus	thersites	Polyommatus_thersites	COI			0.00435683	Dapporto et al., 2019
Arthropoda	Insecta	Lepidoptera	Pieridae	Pontia	callidice	Pontia_callidice	COI			0.00152523	Dapporto et al., 2019
Arthropoda	Insecta	Lepidoptera	Pieridae	Pontia	daplidice	Pontia_daplidice	COI			0	Dapporto et al., 2019
Arthropoda	Insecta	Lepidoptera	Pieridae	Pontia	edusa	Pontia_edusa	COI			7.91276e-05	Dapporto et al., 2019
Arthropoda	Insecta	Lepidoptera	Lycaenidae	Pseudophilotes	baton	Pseudophilotes_baton	COI			0.000821823	Dapporto et al., 2019
Arthropoda	Insecta	Lepidoptera	Lycaenidae	Pseudophilotes	panoptes	Pseudophilotes_panoptes	COI			0.0024948	Dapporto et al., 2019
Arthropoda	Insecta	Lepidoptera	Hesperiidae	Pyrgus	alveus	Pyrgus_alveus	COI			0.00326824	Dapporto et al., 2019
Arthropoda	Insecta	Lepidoptera	Hesperiidae	Pyrgus	andromedae	Pyrgus_andromedae	COI			0.00218703	Dapporto et al., 2019
Arthropoda	Insecta	Lepidoptera	Hesperiidae	Pyrgus	armoricanus	Pyrgus_armoricanus	COI			0.000631675	Dapporto et al., 2019
Arthropoda	Insecta	Lepidoptera	Hesperiidae	Pyrgus	cacaliae	Pyrgus_cacaliae	COI			0.00173351	Dapporto et al., 2019
Arthropoda	Insecta	Lepidoptera	Hesperiidae	Pyrgus	carthami	Pyrgus_carthami	COI			0.00239317	Dapporto et al., 2019
Arthropoda	Insecta	Lepidoptera	Hesperiidae	Pyrgus	malvae	Pyrgus_malvae	COI			0.00113276	Dapporto et al., 2019
Arthropoda	Insecta	Lepidoptera	Hesperiidae	Pyrgus	onopordi	Pyrgus_onopordi	COI			9.04434e-05	Dapporto et al., 2019
Arthropoda	Insecta	Lepidoptera	Hesperiidae	Pyrgus	serratulae	Pyrgus_serratulae	COI			0.00189429	Dapporto et al., 2019
Arthropoda	Insecta	Lepidoptera	Hesperiidae	Pyrgus	sidae	Pyrgus_sidae	COI			0.000499398	Dapporto et al., 2019
Arthropoda	Insecta	Lepidoptera	Nymphalidae	Pyronia	bathseba	Pyronia_bathseba	COI			0	Dapporto et al., 2019
Arthropoda	Insecta	Lepidoptera	Nymphalidae	Pyronia	cecilia	Pyronia_cecilia	COI			0.00899804	Dapporto et al., 2019
Arthropoda	Insecta	Lepidoptera	Nymphalidae	Pyronia	tithonus	Pyronia_tithonus	COI			0.000877451	Dapporto et al., 2019
Arthropoda	Insecta	Lepidoptera	Lycaenidae	Satyrium	acaciae	Satyrium_acaciae	COI			0.00177058	Dapporto et al., 2019
Arthropoda	Insecta	Lepidoptera	Lycaenidae	Satyrium	esculi	Satyrium_esculi	COI			0.000114235	Dapporto et al., 2019
Arthropoda	Insecta	Lepidoptera	Lycaenidae	Satyrium	ilicis	Satyrium_ilicis	COI			0.000591831	Dapporto et al., 2019
Arthropoda	Insecta	Lepidoptera	Lycaenidae	Satyrium	spini	Satyrium_spini	COI			0.0154977	Dapporto et al., 2019
Arthropoda	Insecta	Lepidoptera	Lycaenidae	Satyrium	w-album	Satyrium_w-album	COI			0.00125142	Dapporto et al., 2019
Arthropoda	Insecta	Lepidoptera	Lycaenidae	Satyrus	actaea	Satyrus_actaea	COI			0.00133476	Dapporto et al., 2019
Arthropoda	Insecta	Lepidoptera	Lycaenidae	Satyrus	ferula	Satyrus_ferula	COI			0.00653654	Dapporto et al., 2019
Arthropoda	Insecta	Lepidoptera	Lycaenidae	Scolitantides	orion	Scolitantides_orion	COI			0.0065611	Dapporto et al., 2019
Arthropoda	Insecta	Lepidoptera	Hesperiidae	Spialia	sertorius	Spialia_sertorius	COI			0.00137637	Dapporto et al., 2019
Arthropoda	Insecta	Lepidoptera	Lycaenidae	Thecla	betulae	Thecla_betulae	COI			0.000705205	Dapporto et al., 2019
Arthropoda	Insecta	Lepidoptera	Hesperiidae	Thymelicus	acteon	Thymelicus_acteon	COI			0.00221766	Dapporto et al., 2019
Arthropoda	Insecta	Lepidoptera	Hesperiidae	Thymelicus	lineola	Thymelicus_lineola	COI			0.00928371	Dapporto et al., 2019
Arthropoda	Insecta	Lepidoptera	Hesperiidae	Thymelicus	sylvestris	Thymelicus_sylvestris	COI			0.00519109	Dapporto et al., 2019
Arthropoda	Insecta	Lepidoptera	Nymphalidae	Vanessa	atalanta	Vanessa_atalanta	COI			0	Dapporto et al., 2019
Arthropoda	Insecta	Lepidoptera	Nymphalidae	Vanessa	cardui	Vanessa_cardui	COI			8.04978e-05	Dapporto et al., 2019
Arthropoda	Insecta	Lepidoptera	Papilionidae	Zerynthia	cassandra	Zerynthia_cassandra	COI			0.000824469	Dapporto et al., 2019
Arthropoda	Insecta	Lepidoptera	Papilionidae	Zerynthia	polyxena	Zerynthia_polyxena	COI			0.00329768	Dapporto et al., 2019
Arthropoda	Insecta	Lepidoptera	Papilionidae	Zerynthia	rumina	Zerynthia_rumina	COI			0.00181469	Dapporto et al., 2019
Arthropoda	Arachnida	Prostigmata	Eriophyidae	Abacarus	acutatus	Abacarus acutatus	COI	605	4	0.0498311	Pelletier & Carstens, 2018
Arthropoda	Arachnida	Prostigmata	Eriophyidae	Abacarus	hystrix	Abacarus hystrix	COI	605	5	0.0928453	Pelletier & Carstens, 2018
Arthropoda	Insecta	Lepidoptera	Noctuidae	Abacena	accincta	Abacena accincta	COI	658	7	0.000453515	Pelletier & Carstens, 2018
Arthropoda	Insecta	Lepidoptera	Noctuidae	Abagrotis	alternata	Abagrotis alternata	COI	658	11	0.00483447	Pelletier & Carstens, 2018
Arthropoda	Insecta	Lepidoptera	Noctuidae	Abagrotis	anchocelioides	Abagrotis anchocelioides	COI	658	5	0.00209424	Pelletier & Carstens, 2018
Arthropoda	Insecta	Lepidoptera	Noctuidae	Abagrotis	apposita	Abagrotis apposita	COI	658	10	0.00250492	Pelletier & Carstens, 2018
Arthropoda	Insecta	Lepidoptera	Noctuidae	Abagrotis	baueri	Abagrotis baueri	COI	658	6	0.000525762	Pelletier & Carstens, 2018
Arthropoda	Insecta	Lepidoptera	Noctuidae	Abagrotis	brunneipennis	Abagrotis brunneipennis	COI	658	14	0.000701426	Pelletier & Carstens, 2018
Arthropoda	Insecta	Lepidoptera	Noctuidae	Abagrotis	cupida	Abagrotis cupida	COI	658	38	0.000555614	Pelletier & Carstens, 2018
Arthropoda	Insecta	Lepidoptera	Noctuidae	Abagrotis	dickeli	Abagrotis dickeli	COI	658	8	0.00753441	Pelletier & Carstens, 2018
Arthropoda	Insecta	Lepidoptera	Noctuidae	Abagrotis	dodi	Abagrotis dodi	COI	658	5	0	Pelletier & Carstens, 2018
Arthropoda	Insecta	Lepidoptera	Noctuidae	Abagrotis	duanca	Abagrotis duanca	COI	658	8	0.00835866	Pelletier & Carstens, 2018
Arthropoda	Insecta	Lepidoptera	Noctuidae	Abagrotis	glenni	Abagrotis glenni	COI	658	4	0.0101471	Pelletier & Carstens, 2018
Arthropoda	Insecta	Lepidoptera	Noctuidae	Abagrotis	hermina	Abagrotis hermina	COI	658	12	0.00792464	Pelletier & Carstens, 2018
Arthropoda	Insecta	Lepidoptera	Noctuidae	Abagrotis	mirabilis	Abagrotis mirabilis	COI	658	16	0	Pelletier & Carstens, 2018
Arthropoda	Insecta	Lepidoptera	Noctuidae	Abagrotis	nanalis	Abagrotis nanalis	COI	658	17	0	Pelletier & Carstens, 2018
Arthropoda	Insecta	Lepidoptera	Noctuidae	Abagrotis	nefascia	Abagrotis nefascia	COI	658	9	0.0189553	Pelletier & Carstens, 2018
Arthropoda	Insecta	Lepidoptera	Noctuidae	Abagrotis	placida	Abagrotis placida	COI	658	47	0.00835366	Pelletier & Carstens, 2018
Arthropoda	Insecta	Lepidoptera	Noctuidae	Abagrotis	reedi	Abagrotis reedi	COI	658	12	0.00404889	Pelletier & Carstens, 2018
Arthropoda	Insecta	Lepidoptera	Noctuidae	Abagrotis	scopeops	Abagrotis scopeops	COI	658	11	0.000287687	Pelletier & Carstens, 2018
Arthropoda	Insecta	Lepidoptera	Noctuidae	Abagrotis	trigona	Abagrotis trigona	COI	658	22	0	Pelletier & Carstens, 2018
Arthropoda	Insecta	Lepidoptera	Noctuidae	Abagrotis	variata	Abagrotis variata	COI	658	6	0.018541	Pelletier & Carstens, 2018
Arthropoda	Insecta	Lepidoptera	Noctuidae	Abagrotis	vittifrons	Abagrotis vittifrons	COI	658	16	0.000410509	Pelletier & Carstens, 2018
Arthropoda	Insecta	Hymenoptera	Cimbicidae	Abia	candens	Abia candens	COI	658	4	0.00303951	Pelletier & Carstens, 2018
Arthropoda	Insecta	Hymenoptera	Cimbicidae	Abia	fasciata	Abia fasciata	COI	656	6	0.0020915	Pelletier & Carstens, 2018
Arthropoda	Insecta	Hymenoptera	Cimbicidae	Abia	sericea	Abia sericea	COI	658	4	0.00379939	Pelletier & Carstens, 2018
Arthropoda	Insecta	Diptera	Chironomidae	Ablabesmyia	monilis	Ablabesmyia monilis	COI	658	3	0.0435664	Pelletier & Carstens, 2018
Arthropoda	Insecta	Lepidoptera	Crambidae	Aboetheta	pteridonoma	Aboetheta pteridonoma	COI	658	3	0	Pelletier & Carstens, 2018
Arthropoda	Insecta	Lepidoptera	Geometridae	Abraxas	satoi	Abraxas satoi	COI	658	5	0.00163399	Pelletier & Carstens, 2018
Arthropoda	Insecta	Lepidoptera	Geometridae	Abraxas	sporocrossa	Abraxas sporocrossa	COI	658	3	0	Pelletier & Carstens, 2018
Arthropoda	Insecta	Lepidoptera	Noctuidae	Abrostola	asclepiadis	Abrostola asclepiadis	COI	658	4	0.00227963	Pelletier & Carstens, 2018
Arthropoda	Insecta	Lepidoptera	Noctuidae	Abrostola	ovalis	Abrostola ovalis	COI	658	4	0.00204678	Pelletier & Carstens, 2018
Arthropoda	Insecta	Lepidoptera	Noctuidae	Abrostola	tripartita	Abrostola tripartita	COI	658	5	0.00364742	Pelletier & Carstens, 2018
Arthropoda	Insecta	Lepidoptera	Noctuidae	Abrostola	triplasia	Abrostola triplasia	COI	658	3	0	Pelletier & Carstens, 2018
Arthropoda	Insecta	Lepidoptera	Noctuidae	Abrostola	urentis	Abrostola urentis	COI	658	10	0	Pelletier & Carstens, 2018
Arthropoda	Insecta	Coleoptera	Curculionidae	Acalles	aeonii	Acalles aeonii	COI	658	4	0.0604675	Pelletier & Carstens, 2018
Arthropoda	Insecta	Coleoptera	Curculionidae	Acalles	alluaudi	Acalles alluaudi	COI	658	4	0.0225431	Pelletier & Carstens, 2018
Arthropoda	Insecta	Coleoptera	Curculionidae	Acalles	almeriaensis	Acalles almeriaensis	COI	658	6	0.0341439	Pelletier & Carstens, 2018
Arthropoda	Insecta	Coleoptera	Curculionidae	Acalles	argillosus	Acalles argillosus	COI	658	8	0.0249132	Pelletier & Carstens, 2018
Arthropoda	Insecta	Coleoptera	Curculionidae	Acalles	camelus	Acalles camelus	COI	658	10	0.0340018	Pelletier & Carstens, 2018
Arthropoda	Insecta	Coleoptera	Curculionidae	Acalles	dubius	Acalles dubius	COI	658	3	0	Pelletier & Carstens, 2018
Arthropoda	Insecta	Coleoptera	Curculionidae	Acalles	echinatus	Acalles echinatus	COI	658	9	0.0522475	Pelletier & Carstens, 2018
Arthropoda	Insecta	Coleoptera	Curculionidae	Acalles	fallax	Acalles fallax	COI	658	3	0.00730308	Pelletier & Carstens, 2018
Arthropoda	Insecta	Coleoptera	Curculionidae	Acalles	globulipennis	Acalles globulipennis	COI	658	5	0.0573482	Pelletier & Carstens, 2018
Arthropoda	Insecta	Coleoptera	Curculionidae	Acalles	grancanariensis	Acalles grancanariensis	COI	658	3	0.028754	Pelletier & Carstens, 2018
Arthropoda	Insecta	Coleoptera	Curculionidae	Acalles	maraoensis	Acalles maraoensis	COI	658	8	0.0328617	Pelletier & Carstens, 2018
Arthropoda	Insecta	Coleoptera	Curculionidae	Acalles	micros	Acalles micros	COI	658	7	0.00130861	Pelletier & Carstens, 2018
Arthropoda	Insecta	Coleoptera	Curculionidae	Acalles	misellus	Acalles misellus	COI	658	9	0.00487329	Pelletier & Carstens, 2018
Arthropoda	Insecta	Coleoptera	Curculionidae	Acalles	muelleri	Acalles muelleri	COI	658	5	0.0168521	Pelletier & Carstens, 2018
Arthropoda	Insecta	Coleoptera	Curculionidae	Acalles	papei	Acalles papei	COI	658	4	0.01875	Pelletier & Carstens, 2018
Arthropoda	Insecta	Coleoptera	Curculionidae	Acalles	parvulus	Acalles parvulus	COI	658	9	0.0090629	Pelletier & Carstens, 2018
Arthropoda	Insecta	Coleoptera	Curculionidae	Acalles	pilula	Acalles pilula	COI	658	8	0.0620762	Pelletier & Carstens, 2018
Arthropoda	Insecta	Coleoptera	Curculionidae	Acalles	ptinoides	Acalles ptinoides	COI	658	5	0.00820669	Pelletier & Carstens, 2018
Arthropoda	Insecta	Coleoptera	Curculionidae	Acalles	pulverosus	Acalles pulverosus	COI	658	4	0.0111492	Pelletier & Carstens, 2018
Arthropoda	Insecta	Coleoptera	Curculionidae	Acalles	sonchi	Acalles sonchi	COI	658	7	0.0353163	Pelletier & Carstens, 2018
Arthropoda	Insecta	Coleoptera	Curculionidae	Acalles	temperei	Acalles temperei	COI	658	3	0.00101317	Pelletier & Carstens, 2018
Arthropoda	Insecta	Coleoptera	Curculionidae	Acalles	terminalis	Acalles terminalis	COI	658	4	0.00405269	Pelletier & Carstens, 2018
Arthropoda	Insecta	Coleoptera	Curculionidae	Acallocrates	denticollis	Acallocrates denticollis	COI	658	6	0.0998987	Pelletier & Carstens, 2018
Arthropoda	Insecta	Lepidoptera	Nepticulidae	Acalyptris	psammophricta	Acalyptris psammophricta	COI	665	5	0.00150376	Pelletier & Carstens, 2018
Arthropoda	Insecta	Coleoptera	Curculionidae	Acalyptus	carpini	Acalyptus carpini	COI	658	14	0	Pelletier & Carstens, 2018
Arthropoda	Arachnida	Araneae	Araneidae	Acanthepeira	stellata	Acanthepeira stellata	COI	NA	5	NA	Pelletier & Carstens, 2018
Arthropoda	Arachnida	Araneae	Araneidae	Acanthepeira	venusta	Acanthepeira venusta	COI	658	12	0	Pelletier & Carstens, 2018
Arthropoda	Insecta	Lepidoptera	Oecophoridae	Acanthodela	erythrosema	Acanthodela erythrosema	COI	658	4	0.00430598	Pelletier & Carstens, 2018
Arthropoda	Insecta	Lepidoptera	Oecophoridae	Acanthodela	protophaes	Acanthodela protophaes	COI	658	4	0.00182149	Pelletier & Carstens, 2018
Arthropoda	Malacostraca	Amphipoda	Acanthogammaridae	Acanthogammarus	godlewskii	Acanthogammarus godlewskii	COI	585	10	0.00584995	Pelletier & Carstens, 2018
Arthropoda	Malacostraca	Amphipoda	Acanthogammaridae	Acanthogammarus	gracilispinus	Acanthogammarus gracilispinus	COI	585	8	0.0300977	Pelletier & Carstens, 2018
Arthropoda	Malacostraca	Amphipoda	Acanthogammaridae	Acanthogammarus	lappaceus	Acanthogammarus lappaceus	COI	585	50	0.0223018	Pelletier & Carstens, 2018
Arthropoda	Malacostraca	Amphipoda	Acanthogammaridae	Acanthogammarus	maculosus	Acanthogammarus maculosus	COI	585	22	0.00856181	Pelletier & Carstens, 2018
Arthropoda	Malacostraca	Amphipoda	Acanthogammaridae	Acanthogammarus	victorii	Acanthogammarus victorii	COI	585	16	0.0062963	Pelletier & Carstens, 2018
Arthropoda	Insecta	Lepidoptera	Oecophoridae	Acantholena	dysaethria	Acantholena dysaethria	COI	540	3	0.00617284	Pelletier & Carstens, 2018
Arthropoda	Insecta	Lepidoptera	Oecophoridae	Acantholena	siccella	Acantholena siccella	COI	658	3	0.0173724	Pelletier & Carstens, 2018
Arthropoda	Insecta	Hymenoptera	Pamphiliidae	Acantholyda	erythrocephala	Acantholyda erythrocephala	COI	658	4	0.00564516	Pelletier & Carstens, 2018
Arthropoda	Insecta	Hymenoptera	Pamphiliidae	Acantholyda	hieroglyphica	Acantholyda hieroglyphica	COI	658	6	0	Pelletier & Carstens, 2018
Arthropoda	Insecta	Coleoptera	Chrysomelidae	Acanthoscelides	obtectus	Acanthoscelides obtectus	COI	736	139	0.00452077	Pelletier & Carstens, 2018
Arthropoda	Insecta	Lepidoptera	Geometridae	Acasis	viretata	Acasis viretata	COI	658	6	0.00310633	Pelletier & Carstens, 2018
Arthropoda	Insecta	Lepidoptera	Geometridae	Acasis	viridata	Acasis viridata	COI	658	6	0.00824622	Pelletier & Carstens, 2018
Arthropoda	Insecta	Ephemeroptera	Baetidae	Acentrella	feropagus	Acentrella feropagus	COI	645	11	0.0065732	Pelletier & Carstens, 2018
Arthropoda	Insecta	Ephemeroptera	Baetidae	Acentrella	lapponica	Acentrella lapponica	COI	658	7	0.0149081	Pelletier & Carstens, 2018
Arthropoda	Insecta	Ephemeroptera	Baetidae	Acentrella	nadineae	Acentrella nadineae	COI	658	4	0	Pelletier & Carstens, 2018
Arthropoda	Insecta	Ephemeroptera	Baetidae	Acentrella	parvula	Acentrella parvula	COI	658	12	0.0941405	Pelletier & Carstens, 2018
Arthropoda	Insecta	Ephemeroptera	Baetidae	Acentrella	turbida	Acentrella turbida	COI	658	15	0.112867	Pelletier & Carstens, 2018
Arthropoda	Arachnida	Prostigmata	Eriophyidae	Aceria	tosichella	Aceria tosichella	COI	603	25	0.132811	Pelletier & Carstens, 2018
Arthropoda	Arachnida	Prostigmata	Eriophyidae	Aceria	tosichella	Aceria tosichella	COI	605	17	0.120593	Pelletier & Carstens, 2018
Arthropoda	Arachnida	Prostigmata	Eriophyidae	Aceria	tulipae	Aceria tulipae	COI	605	3	0.00330578	Pelletier & Carstens, 2018
Arthropoda	Insecta	Ephemeroptera	Baetidae	Acerpenna	macdunnoughi	Acerpenna macdunnoughi	COI	650	27	0.000818587	Pelletier & Carstens, 2018
Arthropoda	Insecta	Ephemeroptera	Baetidae	Acerpenna	pygmaea	Acerpenna pygmaea	COI	658	11	0.0729758	Pelletier & Carstens, 2018
Arthropoda	Insecta	Lepidoptera	Noctuidae	Acerra	normalis	Acerra normalis	COI	658	8	0.00203739	Pelletier & Carstens, 2018
Arthropoda	Insecta	Lepidoptera	Noctuidae	Achaea	catocaloides	Achaea catocaloides	COI	658	3	0.00101317	Pelletier & Carstens, 2018
Arthropoda	Insecta	Lepidoptera	Hesperiidae	Achalarus	albociliatus	Achalarus albociliatus	COI	658	7	0	Pelletier & Carstens, 2018
Arthropoda	Insecta	Lepidoptera	Hesperiidae	Achalarus	toxeus	Achalarus toxeus	COI	658	5	0	Pelletier & Carstens, 2018
Arthropoda	Insecta	Lepidoptera	Noctuidae	Achatia	distincta	Achatia distincta	COI	658	14	0.00213018	Pelletier & Carstens, 2018
Arthropoda	Insecta	Lepidoptera	Noctuidae	Achatodes	zeae	Achatodes zeae	COI	658	5	0.00468227	Pelletier & Carstens, 2018
Arthropoda	Insecta	Lepidoptera	Sphingidae	Acherontia	lachesis	Acherontia lachesis	COI	658	4	0.00380022	Pelletier & Carstens, 2018
Arthropoda	Insecta	Lepidoptera	Sphingidae	Acherontia	styx	Acherontia styx	COI	658	4	0.00177305	Pelletier & Carstens, 2018
Arthropoda	Arachnida	Sarcoptiformes	Achipteriidae	Achipteria	coleoptrata	Achipteria coleoptrata	COI	658	20	0.00486224	Pelletier & Carstens, 2018
Arthropoda	Insecta	Lepidoptera	Hesperiidae	Achlyodes	busirus	Achlyodes busirus	COI	658	37	0.00049628	Pelletier & Carstens, 2018
Arthropoda	Insecta	Lepidoptera	Hesperiidae	Achlyodes	pallida	Achlyodes pallida	COI	658	25	0.00142494	Pelletier & Carstens, 2018
Arthropoda	Insecta	Lepidoptera	Hesperiidae	Achlyodes	thraso	Achlyodes thraso	COI	658	17	0.000621375	Pelletier & Carstens, 2018
Arthropoda	Insecta	Diptera	Dolichopodidae	Achradocera	arcuata	Achradocera arcuata	COI	634	6	0.00211464	Pelletier & Carstens, 2018
Arthropoda	Insecta	Lepidoptera	Pyralidae	Achroia	grisella	Achroia grisella	COI	658	5	0.0123636	Pelletier & Carstens, 2018
Arthropoda	Insecta	Coleoptera	Dytiscidae	Acilius	canaliculatus	Acilius canaliculatus	COI	658	3	0	Pelletier & Carstens, 2018
Arthropoda	Insecta	Lepidoptera	Tortricidae	Acleris	britannia	Acleris britannia	COI	658	12	0.000506586	Pelletier & Carstens, 2018
Arthropoda	Insecta	Lepidoptera	Tortricidae	Acleris	busckana	Acleris busckana	COI	659	6	0.00135629	Pelletier & Carstens, 2018
Arthropoda	Insecta	Lepidoptera	Tortricidae	Acleris	cervinana	Acleris cervinana	COI	658	4	0.00232198	Pelletier & Carstens, 2018
Arthropoda	Insecta	Lepidoptera	Tortricidae	Acleris	chalybeana	Acleris chalybeana	COI	658	6	0.00131712	Pelletier & Carstens, 2018
Arthropoda	Insecta	Lepidoptera	Tortricidae	Acleris	comariana	Acleris comariana	COI	658	13	0.000701426	Pelletier & Carstens, 2018
Arthropoda	Insecta	Lepidoptera	Tortricidae	Acleris	curvalana	Acleris curvalana	COI	658	8	0.00103126	Pelletier & Carstens, 2018
Arthropoda	Insecta	Lepidoptera	Tortricidae	Acleris	flavivittana	Acleris flavivittana	COI	658	5	0.00125196	Pelletier & Carstens, 2018
Arthropoda	Insecta	Lepidoptera	Tortricidae	Acleris	forbesana	Acleris forbesana	COI	658	6	0.00101317	Pelletier & Carstens, 2018
Arthropoda	Insecta	Lepidoptera	Tortricidae	Acleris	implexana	Acleris implexana	COI	658	10	0.00300926	Pelletier & Carstens, 2018
Arthropoda	Insecta	Lepidoptera	Tortricidae	Acleris	maccana	Acleris maccana	COI	658	31	0.0029679	Pelletier & Carstens, 2018
Arthropoda	Insecta	Lepidoptera	Tortricidae	Acleris	maximana	Acleris maximana	COI	659	3	0.00101317	Pelletier & Carstens, 2018
Arthropoda	Insecta	Lepidoptera	Tortricidae	Acleris	nigrolinea	Acleris nigrolinea	COI	659	9	0.00459559	Pelletier & Carstens, 2018
Arthropoda	Insecta	Lepidoptera	Tortricidae	Acleris	semiannula	Acleris semiannula	COI	658	11	0	Pelletier & Carstens, 2018
Arthropoda	Insecta	Lepidoptera	Tortricidae	Acleris	subnivana	Acleris subnivana	COI	658	5	0.00486322	Pelletier & Carstens, 2018
Arthropoda	Insecta	Lepidoptera	Tortricidae	Acleris	variana	Acleris variana	COI	658	7	0.00180832	Pelletier & Carstens, 2018
Arthropoda	Insecta	Lepidoptera	Tortricidae	Acleris	variegana	Acleris variegana	COI	658	4	0.00683891	Pelletier & Carstens, 2018
Arthropoda	Insecta	Lepidoptera	Arctiidae	Aclytia	heber	Aclytia heber	COI	658	3	0.00202634	Pelletier & Carstens, 2018
Arthropoda	Insecta	Lepidoptera	Arctiidae	Aclytia	jonesi	Aclytia jonesi	COI	658	7	0.0554349	Pelletier & Carstens, 2018
Arthropoda	Insecta	Lepidoptera	Arctiidae	Aclytia	punctata	Aclytia punctata	COI	658	5	0.00274442	Pelletier & Carstens, 2018
Arthropoda	Insecta	Lepidoptera	Arctiidae	Aclytia	terra	Aclytia terra	COI	658	5	0.0109422	Pelletier & Carstens, 2018
Arthropoda	Insecta	Coleoptera	Cerambycidae	Acmaeops	pratensis	Acmaeops pratensis	COI	656	4	0.00200803	Pelletier & Carstens, 2018
Arthropoda	Insecta	Lepidoptera	Zygaenidae	Acoloithus	falsarius	Acoloithus falsarius	COI	658	3	0.0230263	Pelletier & Carstens, 2018
Arthropoda	Insecta	Lepidoptera	Noctuidae	Acontia	aprica	Acontia aprica	COI	658	35	0.000566905	Pelletier & Carstens, 2018
Arthropoda	Insecta	Lepidoptera	Noctuidae	Acontia	areli	Acontia areli	COI	658	5	0.00487062	Pelletier & Carstens, 2018
Arthropoda	Insecta	Lepidoptera	Noctuidae	Acontia	clerana	Acontia clerana	COI	658	3	0	Pelletier & Carstens, 2018
Arthropoda	Insecta	Lepidoptera	Noctuidae	Acontia	detrita	Acontia detrita	COI	658	4	0.00379939	Pelletier & Carstens, 2018
Arthropoda	Insecta	Lepidoptera	Noctuidae	Acontia	major	Acontia major	COI	658	8	0.00103126	Pelletier & Carstens, 2018
Arthropoda	Insecta	Lepidoptera	Noctuidae	Acontia	marmoralis	Acontia marmoralis	COI	658	4	0.00557244	Pelletier & Carstens, 2018
Arthropoda	Insecta	Lepidoptera	Noctuidae	Acontia	terminimaculata	Acontia terminimaculata	COI	658	8	0.000379939	Pelletier & Carstens, 2018
Arthropoda	Insecta	Lepidoptera	Sphingidae	Acosmeryx	anceus	Acosmeryx anceus	COI	658	50	0.0243003	Pelletier & Carstens, 2018
Arthropoda	Insecta	Lepidoptera	Sphingidae	Acosmeryx	miskini	Acosmeryx miskini	COI	658	11	0.00370268	Pelletier & Carstens, 2018
Arthropoda	Insecta	Lepidoptera	Nymphalidae	Acraea	andromacha	Acraea andromacha	COI	658	3	0.00392157	Pelletier & Carstens, 2018
Arthropoda	Insecta	Lepidoptera	Nymphalidae	Acraea	eponina	Acraea eponina	COI	303	4	0.00165017	Pelletier & Carstens, 2018
Arthropoda	Insecta	Lepidoptera	Nymphalidae	Acraea	violae	Acraea violae	COI	630	3	0	Pelletier & Carstens, 2018
Arthropoda	Insecta	Lepidoptera	Dalceridae	Acraga	coa	Acraga coa	COI	658	7	0.0103199	Pelletier & Carstens, 2018
Arthropoda	Insecta	Lepidoptera	Dalceridae	Acraga	hamata	Acraga hamata	COI	658	12	0.00350071	Pelletier & Carstens, 2018
Arthropoda	Insecta	Lepidoptera	Pyralidae	Acrobasis	amplexella	Acrobasis amplexella	COI	658	3	0.00121212	Pelletier & Carstens, 2018
Arthropoda	Insecta	Lepidoptera	Pyralidae	Acrobasis	demotella	Acrobasis demotella	COI	658	11	0.00414613	Pelletier & Carstens, 2018
Arthropoda	Insecta	Lepidoptera	Pyralidae	Acrobasis	indigenella	Acrobasis indigenella	COI	658	3	0.0527778	Pelletier & Carstens, 2018
Arthropoda	Insecta	Hymenoptera	Ichneumonidae	Acrodactyla	quadrisculpta	Acrodactyla quadrisculpta	COI	659	5	0	Pelletier & Carstens, 2018
Arthropoda	Insecta	Lepidoptera	Lycaenidae	Acrodipsas	aurata	Acrodipsas aurata	COI	658	3	0.00202634	Pelletier & Carstens, 2018
Arthropoda	Insecta	Lepidoptera	Lycaenidae	Acrodipsas	brisbanensis	Acrodipsas brisbanensis	COI	658	3	0.00914634	Pelletier & Carstens, 2018
Arthropoda	Insecta	Lepidoptera	Glyphipterigidae	Acrolepiopsis	assectella	Acrolepiopsis assectella	COI	658	14	0	Pelletier & Carstens, 2018
Arthropoda	Insecta	Hymenoptera	Ichneumonidae	Acrolyta	glacialis	Acrolyta glacialis	COI	658	13	0.0139896	Pelletier & Carstens, 2018
Arthropoda	Insecta	Plecoptera	Perlidae	Acroneuria	abnormis	Acroneuria abnormis	COI	650	6	0.0068885	Pelletier & Carstens, 2018
Arthropoda	Insecta	Plecoptera	Perlidae	Acroneuria	arenosa	Acroneuria arenosa	COI	693	3	0.0200401	Pelletier & Carstens, 2018
Arthropoda	Insecta	Plecoptera	Perlidae	Acroneuria	carolinensis	Acroneuria carolinensis	COI	620	3	0.0213244	Pelletier & Carstens, 2018
Arthropoda	Insecta	Plecoptera	Perlidae	Acroneuria	frisoni	Acroneuria frisoni	COI	1510	348	0.00468054	Pelletier & Carstens, 2018
Arthropoda	Insecta	Lepidoptera	Noctuidae	Acronicta	afflicta	Acronicta afflicta	COI	658	6	0.00105988	Pelletier & Carstens, 2018
Arthropoda	Insecta	Lepidoptera	Noctuidae	Acronicta	alni	Acronicta alni	COI	658	6	0.00253293	Pelletier & Carstens, 2018
Arthropoda	Insecta	Lepidoptera	Noctuidae	Acronicta	americana	Acronicta americana	COI	658	66	0.00561907	Pelletier & Carstens, 2018
Arthropoda	Insecta	Lepidoptera	Noctuidae	Acronicta	cyanescens	Acronicta cyanescens	COI	658	12	0.00603306	Pelletier & Carstens, 2018
Arthropoda	Insecta	Lepidoptera	Noctuidae	Acronicta	dactylina	Acronicta dactylina	COI	658	132	0.00330754	Pelletier & Carstens, 2018
Arthropoda	Insecta	Lepidoptera	Noctuidae	Acronicta	dinawa	Acronicta dinawa	COI	658	4	0.00607903	Pelletier & Carstens, 2018
Arthropoda	Insecta	Lepidoptera	Noctuidae	Acronicta	euphorbiae	Acronicta euphorbiae	COI	658	3	0.00405885	Pelletier & Carstens, 2018
Arthropoda	Insecta	Lepidoptera	Noctuidae	Acronicta	exilis	Acronicta exilis	COI	658	6	0.0021097	Pelletier & Carstens, 2018
Arthropoda	Insecta	Lepidoptera	Noctuidae	Acronicta	fragilis	Acronicta fragilis	COI	658	36	0.00820751	Pelletier & Carstens, 2018
Arthropoda	Insecta	Lepidoptera	Noctuidae	Acronicta	funeralis	Acronicta funeralis	COI	658	22	0	Pelletier & Carstens, 2018
Arthropoda	Insecta	Lepidoptera	Noctuidae	Acronicta	grisea	Acronicta grisea	COI	658	52	0.00109523	Pelletier & Carstens, 2018
Arthropoda	Insecta	Lepidoptera	Noctuidae	Acronicta	haesitata	Acronicta haesitata	COI	658	18	0.00176146	Pelletier & Carstens, 2018
Arthropoda	Insecta	Lepidoptera	Noctuidae	Acronicta	hamamelis	Acronicta hamamelis	COI	658	3	0.00303951	Pelletier & Carstens, 2018
Arthropoda	Insecta	Lepidoptera	Noctuidae	Acronicta	hasta	Acronicta hasta	COI	658	48	0.000659412	Pelletier & Carstens, 2018
Arthropoda	Insecta	Lepidoptera	Noctuidae	Acronicta	impleta	Acronicta impleta	COI	658	21	0.00464762	Pelletier & Carstens, 2018
Arthropoda	Insecta	Lepidoptera	Noctuidae	Acronicta	impressa	Acronicta impressa	COI	658	41	0.00525709	Pelletier & Carstens, 2018
Arthropoda	Insecta	Lepidoptera	Noctuidae	Acronicta	increta	Acronicta increta	COI	658	34	0.000498983	Pelletier & Carstens, 2018
Arthropoda	Insecta	Lepidoptera	Noctuidae	Acronicta	innotata	Acronicta innotata	COI	658	98	0.00319553	Pelletier & Carstens, 2018
Arthropoda	Insecta	Lepidoptera	Noctuidae	Acronicta	interrupta	Acronicta interrupta	COI	658	15	0.00167212	Pelletier & Carstens, 2018
Arthropoda	Insecta	Lepidoptera	Noctuidae	Acronicta	laetifica	Acronicta laetifica	COI	658	14	0.00636294	Pelletier & Carstens, 2018
Arthropoda	Insecta	Lepidoptera	Noctuidae	Acronicta	leporina	Acronicta leporina	COI	658	4	0.00304414	Pelletier & Carstens, 2018
Arthropoda	Insecta	Lepidoptera	Noctuidae	Acronicta	lepusculina	Acronicta lepusculina	COI	658	23	0.00292828	Pelletier & Carstens, 2018
Arthropoda	Insecta	Lepidoptera	Noctuidae	Acronicta	lithospila	Acronicta lithospila	COI	658	5	0.000607903	Pelletier & Carstens, 2018
Arthropoda	Insecta	Lepidoptera	Noctuidae	Acronicta	lobeliae	Acronicta lobeliae	COI	658	5	0.00304414	Pelletier & Carstens, 2018
Arthropoda	Insecta	Lepidoptera	Noctuidae	Acronicta	longa	Acronicta longa	COI	658	4	0.00762195	Pelletier & Carstens, 2018
Arthropoda	Insecta	Lepidoptera	Noctuidae	Acronicta	mansueta	Acronicta mansueta	COI	658	8	0.000429553	Pelletier & Carstens, 2018
Arthropoda	Insecta	Lepidoptera	Noctuidae	Acronicta	marmorata	Acronicta marmorata	COI	658	5	0.00182371	Pelletier & Carstens, 2018
Arthropoda	Insecta	Lepidoptera	Noctuidae	Acronicta	megacephala	Acronicta megacephala	COI	658	3	0.0148148	Pelletier & Carstens, 2018
Arthropoda	Insecta	Lepidoptera	Noctuidae	Acronicta	menyanthidis	Acronicta menyanthidis	COI	658	3	0	Pelletier & Carstens, 2018
Arthropoda	Insecta	Lepidoptera	Noctuidae	Acronicta	modica	Acronicta modica	COI	658	14	0.00297582	Pelletier & Carstens, 2018
Arthropoda	Insecta	Lepidoptera	Noctuidae	Acronicta	morula	Acronicta morula	COI	658	22	0.000642467	Pelletier & Carstens, 2018
Arthropoda	Insecta	Lepidoptera	Noctuidae	Acronicta	noctivaga	Acronicta noctivaga	COI	658	14	0.00166676	Pelletier & Carstens, 2018
Arthropoda	Insecta	Lepidoptera	Noctuidae	Acronicta	oblinita	Acronicta oblinita	COI	658	20	0.00565983	Pelletier & Carstens, 2018
Arthropoda	Insecta	Lepidoptera	Noctuidae	Acronicta	ovata	Acronicta ovata	COI	658	9	0.00213675	Pelletier & Carstens, 2018
Arthropoda	Insecta	Lepidoptera	Noctuidae	Acronicta	perdita	Acronicta perdita	COI	658	4	0.00238474	Pelletier & Carstens, 2018
Arthropoda	Insecta	Lepidoptera	Noctuidae	Acronicta	psi	Acronicta psi	COI	658	5	0.000607903	Pelletier & Carstens, 2018
Arthropoda	Insecta	Lepidoptera	Noctuidae	Acronicta	quadrata	Acronicta quadrata	COI	658	4	0.00303951	Pelletier & Carstens, 2018
Arthropoda	Insecta	Lepidoptera	Noctuidae	Acronicta	radcliffei	Acronicta radcliffei	COI	658	11	0.0002886	Pelletier & Carstens, 2018
Arthropoda	Insecta	Lepidoptera	Noctuidae	Acronicta	retardata	Acronicta retardata	COI	658	20	0.0101722	Pelletier & Carstens, 2018
Arthropoda	Insecta	Lepidoptera	Noctuidae	Acronicta	rubricoma	Acronicta rubricoma	COI	658	13	0	Pelletier & Carstens, 2018
Arthropoda	Insecta	Lepidoptera	Noctuidae	Acronicta	rumicis	Acronicta rumicis	COI	658	3	0	Pelletier & Carstens, 2018
Arthropoda	Insecta	Lepidoptera	Noctuidae	Acronicta	sperata	Acronicta sperata	COI	658	6	0	Pelletier & Carstens, 2018
Arthropoda	Insecta	Lepidoptera	Noctuidae	Acronicta	spinigera	Acronicta spinigera	COI	658	11	0.00449162	Pelletier & Carstens, 2018
Arthropoda	Insecta	Lepidoptera	Noctuidae	Acronicta	strigulata	Acronicta strigulata	COI	658	3	0	Pelletier & Carstens, 2018
Arthropoda	Insecta	Lepidoptera	Noctuidae	Acronicta	superans	Acronicta superans	COI	658	19	0.00213868	Pelletier & Carstens, 2018
Arthropoda	Insecta	Lepidoptera	Noctuidae	Acronicta	tristis	Acronicta tristis	COI	658	34	0.000506151	Pelletier & Carstens, 2018
Arthropoda	Insecta	Lepidoptera	Noctuidae	Acronicta	tritona	Acronicta tritona	COI	658	3	0	Pelletier & Carstens, 2018
Arthropoda	Insecta	Lepidoptera	Noctuidae	Acronicta	vinnula	Acronicta vinnula	COI	658	9	0.00412217	Pelletier & Carstens, 2018
Arthropoda	Insecta	Lepidoptera	Noctuidae	Acronicta	vulpina	Acronicta vulpina	COI	658	20	0.000654578	Pelletier & Carstens, 2018
Arthropoda	Insecta	Lepidoptera	Geometridae	Acronyctodes	cautama	Acronyctodes cautama	COI	658	8	0.00320513	Pelletier & Carstens, 2018
Arthropoda	Insecta	Lepidoptera	Geometridae	Acrosemia	vulpecularia	Acrosemia vulpecularia	COI	658	20	0.00167884	Pelletier & Carstens, 2018
Arthropoda	Insecta	Hemiptera	Pentatomidae	Acrosternum	hilare	Acrosternum hilare	COI	626	4	0.00290135	Pelletier & Carstens, 2018
Arthropoda	Insecta	Hemiptera	Pentatomidae	Acrosternum	hilare	Acrosternum hilare	COI	658	5	0.0205479	Pelletier & Carstens, 2018
Arthropoda	Insecta	Lepidoptera	Geometridae	Acrotomia	viminaria	Acrotomia viminaria	COI	658	53	0.00134628	Pelletier & Carstens, 2018
Arthropoda	Insecta	Lepidoptera	Geometridae	Acrotomodes	chiriquensis	Acrotomodes chiriquensis	COI	658	7	0	Pelletier & Carstens, 2018
Arthropoda	Insecta	Lepidoptera	Noctuidae	Actebia	fennica	Actebia fennica	COI	658	8	0	Pelletier & Carstens, 2018
Arthropoda	Insecta	Lepidoptera	Oecophoridae	Actenotis	diasema	Actenotis diasema	COI	658	3	0.0949914	Pelletier & Carstens, 2018
Arthropoda	Insecta	Lepidoptera	Saturniidae	Actias	luna	Actias luna	COI	658	13	0.00617738	Pelletier & Carstens, 2018
Arthropoda	Insecta	Lepidoptera	Nymphalidae	Actinote	leucomelas	Actinote leucomelas	COI	662	4	0.000880282	Pelletier & Carstens, 2018
Arthropoda	Arachnida	Opiliones	Ceratolasmatidae	Acuclavella	merickeli	Acuclavella merickeli	COI	1224	3	0.0087146	Pelletier & Carstens, 2018
Arthropoda	Arachnida	Opiliones	Ceratolasmatidae	Acuclavella	quattuor	Acuclavella quattuor	COI	1224	3	0.00225606	Pelletier & Carstens, 2018
Arthropoda	Arachnida	Araneae	Araneidae	Aculepeira	carbonarioides	Aculepeira carbonarioides	COI	658	16	0.00266724	Pelletier & Carstens, 2018
Arthropoda	Insecta	Hemiptera	Membracidae	Acutalis	tartarea	Acutalis tartarea	COI	658	3	0.00660066	Pelletier & Carstens, 2018
Arthropoda	Insecta	Lepidoptera	Lymantriidae	Acyphas	pelodes	Acyphas pelodes	COI	645	3	0.0912052	Pelletier & Carstens, 2018
Arthropoda	Insecta	Hemiptera	Aphididae	Acyrthosiphon	churchillense	Acyrthosiphon churchillense	COI	658	10	0.00192502	Pelletier & Carstens, 2018
Arthropoda	Insecta	Hemiptera	Aphididae	Acyrthosiphon	macrosiphum	Acyrthosiphon macrosiphum	COI	658	3	0.00114351	Pelletier & Carstens, 2018
Arthropoda	Insecta	Hemiptera	Aphididae	Acyrthosiphon	pisum	Acyrthosiphon pisum	COI	658	9	0.000706589	Pelletier & Carstens, 2018
Arthropoda	Insecta	Lepidoptera	Lycaenidae	Acytolepis	puspa	Acytolepis puspa	COI	658	5	0.008	Pelletier & Carstens, 2018
Arthropoda	Insecta	Coleoptera	Coccinellidae	Adalia	bipunctata	Adalia bipunctata	COI	1098	48	0.106215	Pelletier & Carstens, 2018
Arthropoda	Insecta	Lepidoptera	Thyrididae	Addaea	pusilla	Addaea pusilla	COI	658	67	0.0116854	Pelletier & Carstens, 2018
Arthropoda	Insecta	Lepidoptera	Adelidae	Adela	caeruleella	Adela caeruleella	COI	658	28	0.000968945	Pelletier & Carstens, 2018
Arthropoda	Insecta	Lepidoptera	Adelidae	Adela	ridingsella	Adela ridingsella	COI	658	9	0.00712468	Pelletier & Carstens, 2018
Arthropoda	Insecta	Hemiptera	Adelgidae	Adelges	abietis	Adelges abietis	COI	658	17	0.0020145	Pelletier & Carstens, 2018
Arthropoda	Insecta	Hemiptera	Adelgidae	Adelges	cooleyi	Adelges cooleyi	COI	658	31	0.00457072	Pelletier & Carstens, 2018
Arthropoda	Insecta	Hemiptera	Adelgidae	Adelges	glandulae	Adelges glandulae	COI	658	10	0.0104315	Pelletier & Carstens, 2018
Arthropoda	Insecta	Hemiptera	Adelgidae	Adelges	kitamiensis	Adelges kitamiensis	COI	658	7	0	Pelletier & Carstens, 2018
Arthropoda	Insecta	Hemiptera	Adelgidae	Adelges	lariciatus	Adelges lariciatus	COI	658	10	0.00719055	Pelletier & Carstens, 2018
Arthropoda	Insecta	Hemiptera	Adelgidae	Adelges	laricis	Adelges laricis	COI	658	21	0.000991096	Pelletier & Carstens, 2018
Arthropoda	Insecta	Hemiptera	Adelgidae	Adelges	nordmannianae	Adelges nordmannianae	COI	658	14	0.0027055	Pelletier & Carstens, 2018
Arthropoda	Insecta	Hemiptera	Adelgidae	Adelges	pectinatae	Adelges pectinatae	COI	658	8	0.00762937	Pelletier & Carstens, 2018
Arthropoda	Insecta	Hemiptera	Adelgidae	Adelges	piceae	Adelges piceae	COI	658	11	0.00210643	Pelletier & Carstens, 2018
Arthropoda	Insecta	Hemiptera	Adelgidae	Adelges	tsugae	Adelges tsugae	COI	658	105	0.0368531	Pelletier & Carstens, 2018
Arthropoda	Insecta	Lepidoptera	Saturniidae	Adeloneivaia	acuta	Adeloneivaia acuta	COI	658	18	0.005583	Pelletier & Carstens, 2018
Arthropoda	Insecta	Lepidoptera	Saturniidae	Adeloneivaia	boisduvalii	Adeloneivaia boisduvalii	COI	658	12	0.0138829	Pelletier & Carstens, 2018
Arthropoda	Insecta	Lepidoptera	Saturniidae	Adeloneivaia	catoxantha	Adeloneivaia catoxantha	COI	658	4	0.00607903	Pelletier & Carstens, 2018
Arthropoda	Insecta	Lepidoptera	Saturniidae	Adeloneivaia	isara	Adeloneivaia isara	COI	658	79	0.00634066	Pelletier & Carstens, 2018
Arthropoda	Insecta	Lepidoptera	Saturniidae	Adeloneivaia	jason	Adeloneivaia jason	COI	658	112	0.00117662	Pelletier & Carstens, 2018
Arthropoda	Insecta	Lepidoptera	Saturniidae	Adeloneivaia	subangulata	Adeloneivaia subangulata	COI	658	5	0.0162791	Pelletier & Carstens, 2018
Arthropoda	Insecta	Lepidoptera	Nymphalidae	Adelpha	basiloides	Adelpha basiloides	COI	658	6	0.0179647	Pelletier & Carstens, 2018
Arthropoda	Insecta	Lepidoptera	Nymphalidae	Adelpha	fessonia	Adelpha fessonia	COI	659	24	0.00984209	Pelletier & Carstens, 2018
Arthropoda	Insecta	Lepidoptera	Noctuidae	Adelphagrotis	indeterminata	Adelphagrotis indeterminata	COI	658	8	0.00781589	Pelletier & Carstens, 2018
Arthropoda	Insecta	Lepidoptera	Noctuidae	Adelphagrotis	stellaris	Adelphagrotis stellaris	COI	658	15	0.00174833	Pelletier & Carstens, 2018
Arthropoda	Insecta	Hemiptera	Miridae	Adelphocoris	lineolatus	Adelphocoris lineolatus	COI	699	10	0.00748984	Pelletier & Carstens, 2018
Arthropoda	Insecta	Lepidoptera	Sphingidae	Adhemarius	fulvescens	Adhemarius fulvescens	COI	658	9	0.00167785	Pelletier & Carstens, 2018
Arthropoda	Insecta	Lepidoptera	Sphingidae	Adhemarius	gannascus	Adhemarius gannascus	COI	658	102	0.00155179	Pelletier & Carstens, 2018
Arthropoda	Insecta	Lepidoptera	Sphingidae	Adhemarius	palmeri	Adhemarius palmeri	COI	658	4	0.00455927	Pelletier & Carstens, 2018
Arthropoda	Insecta	Lepidoptera	Sphingidae	Adhemarius	ypsilon	Adhemarius ypsilon	COI	658	78	0.00115831	Pelletier & Carstens, 2018
Arthropoda	Insecta	Lepidoptera	Noctuidae	Admetovis	oxymorus	Admetovis oxymorus	COI	658	4	0	Pelletier & Carstens, 2018
Arthropoda	Insecta	Lepidoptera	Limacodidae	Adoneta	spinuloides	Adoneta spinuloides	COI	658	5	0	Pelletier & Carstens, 2018
Arthropoda	Insecta	Lepidoptera	Tortricidae	Adoxophyes	fasciculana	Adoxophyes fasciculana	COI	658	3	0.0412121	Pelletier & Carstens, 2018
Arthropoda	Insecta	Lepidoptera	Tortricidae	Adoxophyes	orana	Adoxophyes orana	COI	658	4	0.0291287	Pelletier & Carstens, 2018
Arthropoda	Insecta	Lepidoptera	Tortricidae	Adoxophyes	panxantha	Adoxophyes panxantha	COI	658	8	0.0151948	Pelletier & Carstens, 2018
Arthropoda	Insecta	Lepidoptera	Tortricidae	Adoxophyes	templana	Adoxophyes templana	COI	658	6	0.00173724	Pelletier & Carstens, 2018
Arthropoda	Insecta	Lepidoptera	Tortricidae	Adoxophyes	thoracica	Adoxophyes thoracica	COI	658	43	0.00146379	Pelletier & Carstens, 2018
Arthropoda	Insecta	Lepidoptera	Noctuidae	Adrapsa	ablualis	Adrapsa ablualis	COI	658	4	0.00172414	Pelletier & Carstens, 2018
Arthropoda	Insecta	Diptera	Culicidae	Aedes	aegypti	Aedes aegypti	COI	917	65	NA	Pelletier & Carstens, 2018
Arthropoda	Insecta	Diptera	Culicidae	Aedes	albopictus	Aedes albopictus	COI	903	229	0.0134875	Pelletier & Carstens, 2018
Arthropoda	Insecta	Diptera	Culicidae	Aedes	cinereus	Aedes cinereus	COI	658	4	0.0129969	Pelletier & Carstens, 2018
Arthropoda	Insecta	Diptera	Culicidae	Aedes	cretinus	Aedes cretinus	COI	658	3	0	Pelletier & Carstens, 2018
Arthropoda	Insecta	Diptera	Culicidae	Aedes	japonicus	Aedes japonicus	COI	709	20	0.00338346	Pelletier & Carstens, 2018
Arthropoda	Insecta	Diptera	Culicidae	Aedes	vexans	Aedes vexans	COI	658	25	0.00957516	Pelletier & Carstens, 2018
Arthropoda	Insecta	Diptera	Culicidae	Aedes	w-albus	Aedes w-albus	COI	658	10	0.00308642	Pelletier & Carstens, 2018
Arthropoda	Insecta	Lepidoptera	Noctuidae	Aedia	leucomelas	Aedia leucomelas	COI	658	4	0.0516351	Pelletier & Carstens, 2018
Arthropoda	Insecta	Hemiptera	Pentatomidae	Aelia	americana	Aelia americana	COI	658	4	0.00729167	Pelletier & Carstens, 2018
Arthropoda	Insecta	Lepidoptera	Sphingidae	Aellopos	ceculus	Aellopos ceculus	COI	658	62	0.00403354	Pelletier & Carstens, 2018
Arthropoda	Insecta	Lepidoptera	Sphingidae	Aellopos	clavipes	Aellopos clavipes	COI	658	4	0.00168067	Pelletier & Carstens, 2018
Arthropoda	Insecta	Lepidoptera	Sphingidae	Aellopos	fadus	Aellopos fadus	COI	658	24	0.000522466	Pelletier & Carstens, 2018
Arthropoda	Insecta	Lepidoptera	Sphingidae	Aellopos	titan	Aellopos titan	COI	658	20	0.00414375	Pelletier & Carstens, 2018
Arthropoda	Insecta	Lepidoptera	Lecithoceridae	Aeolanthes	semiostrina	Aeolanthes semiostrina	COI	658	3	0	Pelletier & Carstens, 2018
Arthropoda	Insecta	Lepidoptera	Geometridae	Aeolochroma	melaleucae	Aeolochroma melaleucae	COI	658	3	0.0108578	Pelletier & Carstens, 2018
Arthropoda	Insecta	Lepidoptera	Geometridae	Aeolochroma	quadrilinea	Aeolochroma quadrilinea	COI	658	4	0.000759878	Pelletier & Carstens, 2018
Arthropoda	Insecta	Lepidoptera	Geometridae	Aeolochroma	saturataria	Aeolochroma saturataria	COI	658	9	0.0130719	Pelletier & Carstens, 2018
Arthropoda	Insecta	Lepidoptera	Geometridae	Aeolochroma	turneri	Aeolochroma turneri	COI	658	3	0	Pelletier & Carstens, 2018
Arthropoda	Insecta	Lepidoptera	Geometridae	Aeolochroma	unitaria	Aeolochroma unitaria	COI	658	3	0.0608828	Pelletier & Carstens, 2018
Arthropoda	Insecta	Coleoptera	Elateridae	Aeolus	mellillus	Aeolus mellillus	COI	614	4	0	Pelletier & Carstens, 2018
Arthropoda	Insecta	Odonata	Aeshnidae	Aeshna	umbrosa	Aeshna umbrosa	COI	658	37	0.0109022	Pelletier & Carstens, 2018
Arthropoda	Insecta	Lepidoptera	Geometridae	Aethalura	intertexta	Aethalura intertexta	COI	658	25	0.0128529	Pelletier & Carstens, 2018
Arthropoda	Insecta	Lepidoptera	Geometridae	Aethalura	punctulata	Aethalura punctulata	COI	658	5	0.00740741	Pelletier & Carstens, 2018
Arthropoda	Insecta	Lepidoptera	Tortricidae	Aethes	argentilimitana	Aethes argentilimitana	COI	658	4	0.00152439	Pelletier & Carstens, 2018
Arthropoda	Insecta	Lepidoptera	Tortricidae	Aethes	citreoflava	Aethes citreoflava	COI	658	3	0	Pelletier & Carstens, 2018
Arthropoda	Insecta	Lepidoptera	Tortricidae	Aethes	deutschiana	Aethes deutschiana	COI	658	24	0.0200825	Pelletier & Carstens, 2018
Arthropoda	Insecta	Lepidoptera	Crambidae	Aetholix	flavibasalis	Aetholix flavibasalis	COI	658	5	0.00152091	Pelletier & Carstens, 2018
Arthropoda	Insecta	Ephemeroptera	Heptageniidae	Afghanurus	inconspicua	Afghanurus inconspicua	COI	658	3	0.0267449	Pelletier & Carstens, 2018
Arthropoda	Insecta	Lepidoptera	Noctuidae	Afotella	cylindrica	Afotella cylindrica	COI	658	3	0	Pelletier & Carstens, 2018
Arthropoda	Insecta	Lepidoptera	Tortricidae	Afrothreutes	madoffei	Afrothreutes madoffei	COI	658	5	0.000958466	Pelletier & Carstens, 2018
Arthropoda	Insecta	Coleoptera	Dytiscidae	Agabus	affinis	Agabus affinis	COI	734	33	0.00042462	Pelletier & Carstens, 2018
Arthropoda	Insecta	Coleoptera	Dytiscidae	Agabus	ajax	Agabus ajax	COI	658	44	0.0014774	Pelletier & Carstens, 2018
Arthropoda	Insecta	Coleoptera	Dytiscidae	Agabus	arcticus	Agabus arcticus	COI	793	54	0.159918	Pelletier & Carstens, 2018
Arthropoda	Insecta	Coleoptera	Dytiscidae	Agabus	audeni	Agabus audeni	COI	658	6	0.00984272	Pelletier & Carstens, 2018
Arthropoda	Insecta	Coleoptera	Dytiscidae	Agabus	bicolor	Agabus bicolor	COI	658	9	0.00257202	Pelletier & Carstens, 2018
Arthropoda	Insecta	Coleoptera	Dytiscidae	Agabus	biguttatus	Agabus biguttatus	COI	734	35	0.0204372	Pelletier & Carstens, 2018
Arthropoda	Insecta	Coleoptera	Dytiscidae	Agabus	bipustulatus	Agabus bipustulatus	COI	781	389	0.00506996	Pelletier & Carstens, 2018
Arthropoda	Insecta	Coleoptera	Dytiscidae	Agabus	brunneus	Agabus brunneus	COI	734	51	0.000755793	Pelletier & Carstens, 2018
Arthropoda	Insecta	Coleoptera	Dytiscidae	Agabus	cephalotes	Agabus cephalotes	COI	734	5	0	Pelletier & Carstens, 2018
Arthropoda	Insecta	Coleoptera	Dytiscidae	Agabus	clavicornis	Agabus clavicornis	COI	658	5	0	Pelletier & Carstens, 2018
Arthropoda	Insecta	Coleoptera	Dytiscidae	Agabus	colymbus	Agabus colymbus	COI	658	17	0.00312094	Pelletier & Carstens, 2018
Arthropoda	Insecta	Coleoptera	Dytiscidae	Agabus	congener	Agabus congener	COI	734	16	0.00351914	Pelletier & Carstens, 2018
Arthropoda	Insecta	Coleoptera	Dytiscidae	Agabus	conspersus	Agabus conspersus	COI	733	9	0.00242986	Pelletier & Carstens, 2018
Arthropoda	Insecta	Coleoptera	Dytiscidae	Agabus	didymus	Agabus didymus	COI	734	91	0.000673933	Pelletier & Carstens, 2018
Arthropoda	Insecta	Coleoptera	Dytiscidae	Agabus	guttatus	Agabus guttatus	COI	734	53	0.0333628	Pelletier & Carstens, 2018
Arthropoda	Insecta	Coleoptera	Dytiscidae	Agabus	heydeni	Agabus heydeni	COI	734	9	0.000339271	Pelletier & Carstens, 2018
Arthropoda	Insecta	Coleoptera	Dytiscidae	Agabus	infuscatus	Agabus infuscatus	COI	658	80	0.00222045	Pelletier & Carstens, 2018
Arthropoda	Insecta	Coleoptera	Dytiscidae	Agabus	labiatus	Agabus labiatus	COI	734	54	0.00169927	Pelletier & Carstens, 2018
Arthropoda	Insecta	Coleoptera	Dytiscidae	Agabus	lapponicus	Agabus lapponicus	COI	734	12	0.00749845	Pelletier & Carstens, 2018
Arthropoda	Insecta	Coleoptera	Dytiscidae	Agabus	melanarius	Agabus melanarius	COI	734	4	0.00158946	Pelletier & Carstens, 2018
Arthropoda	Insecta	Coleoptera	Dytiscidae	Agabus	nebulosus	Agabus nebulosus	COI	734	62	0.00177261	Pelletier & Carstens, 2018
Arthropoda	Insecta	Coleoptera	Dytiscidae	Agabus	paludosus	Agabus paludosus	COI	734	40	0.00780683	Pelletier & Carstens, 2018
Arthropoda	Insecta	Coleoptera	Dytiscidae	Agabus	phaeopterus	Agabus phaeopterus	COI	658	12	0.00986101	Pelletier & Carstens, 2018
Arthropoda	Insecta	Coleoptera	Dytiscidae	Agabus	pseudoclypealis	Agabus pseudoclypealis	COI	734	5	0.000666667	Pelletier & Carstens, 2018
Arthropoda	Insecta	Coleoptera	Dytiscidae	Agabus	serricornis	Agabus serricornis	COI	734	3	0.00225225	Pelletier & Carstens, 2018
Arthropoda	Insecta	Coleoptera	Dytiscidae	Agabus	sturmii	Agabus sturmii	COI	734	122	0.00186984	Pelletier & Carstens, 2018
Arthropoda	Insecta	Coleoptera	Dytiscidae	Agabus	thomsoni	Agabus thomsoni	COI	658	8	0.00545547	Pelletier & Carstens, 2018
Arthropoda	Insecta	Coleoptera	Dytiscidae	Agabus	undulatus	Agabus undulatus	COI	734	28	0.00348373	Pelletier & Carstens, 2018
Arthropoda	Insecta	Coleoptera	Dytiscidae	Agabus	unguicularis	Agabus unguicularis	COI	734	8	0.00260417	Pelletier & Carstens, 2018
Arthropoda	Insecta	Coleoptera	Dytiscidae	Agabus	zimmermanni	Agabus zimmermanni	COI	734	3	0.00181653	Pelletier & Carstens, 2018
Arthropoda	Insecta	Trichoptera	Glossosomatidae	Agapetus	hessi	Agapetus hessi	COI	658	3	0	Pelletier & Carstens, 2018
Arthropoda	Insecta	Trichoptera	Glossosomatidae	Agapetus	iridis	Agapetus iridis	COI	658	23	0.000746408	Pelletier & Carstens, 2018
Arthropoda	Insecta	Trichoptera	Glossosomatidae	Agapetus	minutus	Agapetus minutus	COI	658	5	0.0167702	Pelletier & Carstens, 2018
Arthropoda	Insecta	Trichoptera	Glossosomatidae	Agapetus	pinatus	Agapetus pinatus	COI	658	3	0.001638	Pelletier & Carstens, 2018
Arthropoda	Insecta	Trichoptera	Glossosomatidae	Agapetus	tomus	Agapetus tomus	COI	669	9	0.0168682	Pelletier & Carstens, 2018
Arthropoda	Insecta	Trichoptera	Glossosomatidae	Agapetus	walkeri	Agapetus walkeri	COI	658	13	0.00730737	Pelletier & Carstens, 2018
Arthropoda	Insecta	Hymenoptera	Halictidae	Agapostemon	virescens	Agapostemon virescens	COI	639	3	0	Pelletier & Carstens, 2018
Arthropoda	Insecta	Trichoptera	Sericostomatidae	Agarodes	distinctus	Agarodes distinctus	COI	658	3	0.0181624	Pelletier & Carstens, 2018
Arthropoda	Insecta	Trichoptera	Sericostomatidae	Agarodes	libalis	Agarodes libalis	COI	670	3	0	Pelletier & Carstens, 2018
Arthropoda	Insecta	Trichoptera	Sericostomatidae	Agarodes	tetron	Agarodes tetron	COI	658	4	0	Pelletier & Carstens, 2018
Arthropoda	Insecta	Lepidoptera	Geometridae	Agathia	distributa	Agathia distributa	COI	658	3	0	Pelletier & Carstens, 2018
Arthropoda	Insecta	Lepidoptera	Geometridae	Agathiopsis	maculata	Agathiopsis maculata	COI	658	3	0.00484848	Pelletier & Carstens, 2018
Arthropoda	Arachnida	Araneae	Agelenidae	Agelenopsis	potteri	Agelenopsis potteri	COI	658	22	0.00705272	Pelletier & Carstens, 2018
Arthropoda	Arachnida	Araneae	Agelenidae	Agelenopsis	utahana	Agelenopsis utahana	COI	658	20	0.00767476	Pelletier & Carstens, 2018
Arthropoda	Insecta	Lepidoptera	Oecophoridae	Ageletha	crocoxantha	Ageletha crocoxantha	COI	550	3	0	Pelletier & Carstens, 2018
Arthropoda	Insecta	Lepidoptera	Nymphalidae	Aglais	urticae	Aglais urticae	COI	658	9	0.019615	Pelletier & Carstens, 2018
Arthropoda	Insecta	Lepidoptera	Noctuidae	Aglaonice	hirtipalpis	Aglaonice hirtipalpis	COI	658	6	0.00326797	Pelletier & Carstens, 2018
Arthropoda	Insecta	Lepidoptera	Thyrididae	Aglaopus	pyrrhata	Aglaopus pyrrhata	COI	658	3	0.00121212	Pelletier & Carstens, 2018
Arthropoda	Insecta	Hymenoptera	Tenthredinidae	Aglaostigma	alboplagiatum	Aglaostigma alboplagiatum	COI	658	3	0	Pelletier & Carstens, 2018
Arthropoda	Insecta	Hymenoptera	Tenthredinidae	Aglaostigma	aucupariae	Aglaostigma aucupariae	COI	425	12	0.00295113	Pelletier & Carstens, 2018
Arthropoda	Insecta	Hymenoptera	Tenthredinidae	Aglaostigma	discolor	Aglaostigma discolor	COI	658	16	0.00210893	Pelletier & Carstens, 2018
Arthropoda	Insecta	Hymenoptera	Tenthredinidae	Aglaostigma	fulvipes	Aglaostigma fulvipes	COI	658	16	0.0342093	Pelletier & Carstens, 2018
Arthropoda	Insecta	Hymenoptera	Tenthredinidae	Aglaostigma	langei	Aglaostigma langei	COI	658	6	0.00749796	Pelletier & Carstens, 2018
Arthropoda	Insecta	Hymenoptera	Tenthredinidae	Aglaostigma	lichtwardti	Aglaostigma lichtwardti	COI	658	4	0.00118765	Pelletier & Carstens, 2018
Arthropoda	Insecta	Hymenoptera	Tenthredinidae	Aglaostigma	pingue	Aglaostigma pingue	COI	658	7	0.0121654	Pelletier & Carstens, 2018
Arthropoda	Insecta	Lepidoptera	Saturniidae	Aglia	tau	Aglia tau	COI	658	3	0.00303951	Pelletier & Carstens, 2018
Arthropoda	Insecta	Lepidoptera	Pyralidae	Aglossa	cuprina	Aglossa cuprina	COI	658	8	0.00800093	Pelletier & Carstens, 2018
Arthropoda	Insecta	Lepidoptera	Pyralidae	Aglossa	oculalis	Aglossa oculalis	COI	658	3	0.0141844	Pelletier & Carstens, 2018
Arthropoda	Insecta	Hemiptera	Miridae	Agnocoris	utahensis	Agnocoris utahensis	COI	658	3	0.00810537	Pelletier & Carstens, 2018
Arthropoda	Insecta	Lepidoptera	Noctuidae	Agnorisma	badinodis	Agnorisma badinodis	COI	658	12	0.0116861	Pelletier & Carstens, 2018
Arthropoda	Insecta	Lepidoptera	Noctuidae	Agnorisma	bugrai	Agnorisma bugrai	COI	658	34	0.00142733	Pelletier & Carstens, 2018
Arthropoda	Arachnida	Araneae	Linyphiidae	Agnyphantes	arboreus	Agnyphantes arboreus	COI	658	3	0.00506586	Pelletier & Carstens, 2018
Arthropoda	Insecta	Lepidoptera	Elachistidae	Agonopterix	atrodorsella	Agonopterix atrodorsella	COI	658	5	0.000911854	Pelletier & Carstens, 2018
Arthropoda	Insecta	Lepidoptera	Elachistidae	Agonopterix	conterminella	Agonopterix conterminella	COI	658	7	0.00602561	Pelletier & Carstens, 2018
Arthropoda	Insecta	Lepidoptera	Elachistidae	Agonopterix	curvilineella	Agonopterix curvilineella	COI	659	14	0.0102463	Pelletier & Carstens, 2018
Arthropoda	Insecta	Lepidoptera	Elachistidae	Agonopterix	gelidella	Agonopterix gelidella	COI	658	24	0.00295979	Pelletier & Carstens, 2018
Arthropoda	Insecta	Lepidoptera	Elachistidae	Agonopterix	pulvipennella	Agonopterix pulvipennella	COI	659	25	0.00573241	Pelletier & Carstens, 2018
Arthropoda	Insecta	Coleoptera	Carabidae	Agonum	gratiosum	Agonum gratiosum	COI	658	6	0.00182371	Pelletier & Carstens, 2018
Arthropoda	Insecta	Coleoptera	Carabidae	Agonum	mutatum	Agonum mutatum	COI	658	17	0.0119122	Pelletier & Carstens, 2018
Arthropoda	Insecta	Coleoptera	Carabidae	Agonum	placidum	Agonum placidum	COI	658	4	0.00607903	Pelletier & Carstens, 2018
Arthropoda	Insecta	Coleoptera	Carabidae	Agonum	retractum	Agonum retractum	COI	658	7	0.00139373	Pelletier & Carstens, 2018
Arthropoda	Insecta	Lepidoptera	Nymphalidae	Agraulis	vanillae	Agraulis vanillae	COI	662	19	0.000342877	Pelletier & Carstens, 2018
Arthropoda	Insecta	Trichoptera	Hydroptilidae	Agraylea	multipunctata	Agraylea multipunctata	COI	658	9	0.0628241	Pelletier & Carstens, 2018
Arthropoda	Insecta	Lepidoptera	Oecophoridae	Agriophara	atratella	Agriophara atratella	COI	658	3	0.0169935	Pelletier & Carstens, 2018
Arthropoda	Insecta	Lepidoptera	Oecophoridae	Agriophara	cinerosa	Agriophara cinerosa	COI	407	4	0.0115226	Pelletier & Carstens, 2018
Arthropoda	Insecta	Lepidoptera	Oecophoridae	Agriophara	leptosemela	Agriophara leptosemela	COI	658	3	0.00293686	Pelletier & Carstens, 2018
Arthropoda	Insecta	Lepidoptera	Oecophoridae	Agriophara	murinella	Agriophara murinella	COI	407	3	0.00328407	Pelletier & Carstens, 2018
Arthropoda	Insecta	Lepidoptera	Geometridae	Agriopis	aurantiaria	Agriopis aurantiaria	COI	658	6	0.00288351	Pelletier & Carstens, 2018
Arthropoda	Insecta	Lepidoptera	Geometridae	Agriopis	leucophaearia	Agriopis leucophaearia	COI	659	3	0.00101317	Pelletier & Carstens, 2018
Arthropoda	Insecta	Lepidoptera	Geometridae	Agriopis	marginaria	Agriopis marginaria	COI	658	7	0.00412643	Pelletier & Carstens, 2018
Arthropoda	Insecta	Coleoptera	Elateridae	Agriotes	avulsus	Agriotes avulsus	COI	614	4	0	Pelletier & Carstens, 2018
Arthropoda	Insecta	Coleoptera	Elateridae	Agriotes	obscurus	Agriotes obscurus	COI	658	4	0.000841751	Pelletier & Carstens, 2018
Arthropoda	Insecta	Coleoptera	Elateridae	Agriotes	sputator	Agriotes sputator	COI	658	5	0	Pelletier & Carstens, 2018
Arthropoda	Insecta	Lepidoptera	Crambidae	Agriphila	straminella	Agriphila straminella	COI	658	3	0.0263825	Pelletier & Carstens, 2018
Arthropoda	Insecta	Lepidoptera	Crambidae	Agriphila	vulgivagellus	Agriphila vulgivagellus	COI	658	3	0.00211305	Pelletier & Carstens, 2018
Arthropoda	Insecta	Lepidoptera	Sphingidae	Agrius	cingulata	Agrius cingulata	COI	658	35	0.00171549	Pelletier & Carstens, 2018
Arthropoda	Insecta	Lepidoptera	Sphingidae	Agrius	convolvuli	Agrius convolvuli	COI	659	163	0.0183038	Pelletier & Carstens, 2018
Arthropoda	Insecta	Lepidoptera	Sphingidae	Agrius	godarti	Agrius godarti	COI	658	9	0.00273384	Pelletier & Carstens, 2018
Arthropoda	Insecta	Lepidoptera	Noctuidae	Agrochola	bicolorago	Agrochola bicolorago	COI	658	86	0.00290286	Pelletier & Carstens, 2018
Arthropoda	Insecta	Lepidoptera	Noctuidae	Agrochola	circellaris	Agrochola circellaris	COI	658	5	0	Pelletier & Carstens, 2018
Arthropoda	Insecta	Lepidoptera	Noctuidae	Agrochola	decipiens	Agrochola decipiens	COI	658	9	0.0164572	Pelletier & Carstens, 2018
Arthropoda	Insecta	Lepidoptera	Noctuidae	Agrochola	helvola	Agrochola helvola	COI	658	3	0.00204186	Pelletier & Carstens, 2018
Arthropoda	Insecta	Lepidoptera	Noctuidae	Agrochola	macilenta	Agrochola macilenta	COI	658	3	0.00303951	Pelletier & Carstens, 2018
Arthropoda	Insecta	Lepidoptera	Noctuidae	Agrochola	verberata	Agrochola verberata	COI	658	8	0.00247934	Pelletier & Carstens, 2018
Arthropoda	Arachnida	Araneae	Liocranidae	Agroeca	ornata	Agroeca ornata	COI	658	10	0.0254363	Pelletier & Carstens, 2018
Arthropoda	Insecta	Lepidoptera	Crambidae	Agrotera	amathealis	Agrotera amathealis	COI	307	3	0	Pelletier & Carstens, 2018
Arthropoda	Insecta	Lepidoptera	Noctuidae	Agrotis	clavis	Agrotis clavis	COI	658	3	0	Pelletier & Carstens, 2018
Arthropoda	Insecta	Lepidoptera	Noctuidae	Agrotis	emboloma	Agrotis emboloma	COI	658	3	0.00651466	Pelletier & Carstens, 2018
Arthropoda	Insecta	Lepidoptera	Noctuidae	Agrotis	exclamationis	Agrotis exclamationis	COI	658	4	0	Pelletier & Carstens, 2018
Arthropoda	Insecta	Lepidoptera	Noctuidae	Agrotis	gladiaria	Agrotis gladiaria	COI	658	19	0.00188434	Pelletier & Carstens, 2018
Arthropoda	Insecta	Lepidoptera	Noctuidae	Agrotis	ipsilon	Agrotis ipsilon	COI	658	62	0.000698423	Pelletier & Carstens, 2018
Arthropoda	Insecta	Lepidoptera	Noctuidae	Agrotis	munda	Agrotis munda	COI	658	4	0.0133333	Pelletier & Carstens, 2018
Arthropoda	Insecta	Lepidoptera	Noctuidae	Agrotis	obliqua	Agrotis obliqua	COI	658	18	0.0196809	Pelletier & Carstens, 2018
Arthropoda	Insecta	Lepidoptera	Noctuidae	Agrotis	radians	Agrotis radians	COI	658	3	0.0119048	Pelletier & Carstens, 2018
Arthropoda	Insecta	Lepidoptera	Noctuidae	Agrotis	ruta	Agrotis ruta	COI	658	241	0.000406668	Pelletier & Carstens, 2018
Arthropoda	Insecta	Lepidoptera	Noctuidae	Agrotis	segetum	Agrotis segetum	COI	658	12	NA	Pelletier & Carstens, 2018
Arthropoda	Insecta	Lepidoptera	Noctuidae	Agrotis	simplonia	Agrotis simplonia	COI	658	4	0	Pelletier & Carstens, 2018
Arthropoda	Insecta	Lepidoptera	Noctuidae	Agrotis	subterranea	Agrotis subterranea	COI	658	61	0.00775416	Pelletier & Carstens, 2018
Arthropoda	Insecta	Lepidoptera	Noctuidae	Agrotis	vancouverensis	Agrotis vancouverensis	COI	658	55	0.000135433	Pelletier & Carstens, 2018
Arthropoda	Insecta	Lepidoptera	Noctuidae	Agrotis	venerabilis	Agrotis venerabilis	COI	658	120	0.00125822	Pelletier & Carstens, 2018
Arthropoda	Insecta	Lepidoptera	Noctuidae	Agrotis	vetusta	Agrotis vetusta	COI	658	8	0.00333027	Pelletier & Carstens, 2018
Arthropoda	Insecta	Lepidoptera	Noctuidae	Agrotis	volubilis	Agrotis volubilis	COI	658	17	0	Pelletier & Carstens, 2018
Arthropoda	Insecta	Trichoptera	Phryganeidae	Agrypnia	colorata	Agrypnia colorata	COI	658	74	0.00068895	Pelletier & Carstens, 2018
Arthropoda	Insecta	Trichoptera	Phryganeidae	Agrypnia	deflata	Agrypnia deflata	COI	658	22	0.00185327	Pelletier & Carstens, 2018
Arthropoda	Insecta	Trichoptera	Phryganeidae	Agrypnia	glacialis	Agrypnia glacialis	COI	658	3	0.00651466	Pelletier & Carstens, 2018
Arthropoda	Insecta	Trichoptera	Phryganeidae	Agrypnia	improba	Agrypnia improba	COI	658	7	0.0206976	Pelletier & Carstens, 2018
Arthropoda	Insecta	Trichoptera	Phryganeidae	Agrypnia	macdunnoughi	Agrypnia macdunnoughi	COI	658	14	0.00421749	Pelletier & Carstens, 2018
Arthropoda	Insecta	Trichoptera	Phryganeidae	Agrypnia	pagetana	Agrypnia pagetana	COI	658	20	0.00539629	Pelletier & Carstens, 2018
Arthropoda	Insecta	Trichoptera	Phryganeidae	Agrypnia	straminea	Agrypnia straminea	COI	658	47	0.000619707	Pelletier & Carstens, 2018
Arthropoda	Insecta	Trichoptera	Phryganeidae	Agrypnia	vestita	Agrypnia vestita	COI	658	11	0.00860782	Pelletier & Carstens, 2018
Arthropoda	Insecta	Hymenoptera	Ichneumonidae	Agrypon	flexorium	Agrypon flexorium	COI	658	7	0	Pelletier & Carstens, 2018
Arthropoda	Insecta	Lepidoptera	Hesperiidae	Aguna	asander	Aguna asander	COI	658	24	0.00155797	Pelletier & Carstens, 2018
Arthropoda	Insecta	Lepidoptera	Hesperiidae	Aguna	claxon	Aguna claxon	COI	658	5	0	Pelletier & Carstens, 2018
Arthropoda	Insecta	Lepidoptera	Arctiidae	Agylla	albivenis	Agylla albivenis	COI	658	10	0.00215054	Pelletier & Carstens, 2018
Arthropoda	Insecta	Lepidoptera	Arctiidae	Agylla	argentifera	Agylla argentifera	COI	658	27	0.000229331	Pelletier & Carstens, 2018
Arthropoda	Insecta	Lepidoptera	Arctiidae	Agylla	asra	Agylla asra	COI	658	20	0.00108458	Pelletier & Carstens, 2018
Arthropoda	Insecta	Lepidoptera	Arctiidae	Agylla	marginata	Agylla marginata	COI	658	3	0.00102881	Pelletier & Carstens, 2018
Arthropoda	Arachnida	Araneae	Linyphiidae	Agyneta	allosubtilis	Agyneta allosubtilis	COI	658	13	0.000467617	Pelletier & Carstens, 2018
Arthropoda	Arachnida	Araneae	Linyphiidae	Agyneta	olivacea	Agyneta olivacea	COI	658	3	0.00202634	Pelletier & Carstens, 2018
Arthropoda	Insecta	Lepidoptera	Noctuidae	Agyra	marchandi	Agyra marchandi	COI	658	5	0	Pelletier & Carstens, 2018
Arthropoda	Insecta	Lepidoptera	Arctiidae	Agyrta	albisparsa	Agyrta albisparsa	COI	658	5	0.000913242	Pelletier & Carstens, 2018
Arthropoda	Insecta	Lepidoptera	Hesperiidae	Aides	brino	Aides brino	COI	658	30	0.000175439	Pelletier & Carstens, 2018
Arthropoda	Insecta	Lepidoptera	Oecophoridae	Airogephyra	ochrosticta	Airogephyra ochrosticta	COI	658	3	0.00506586	Pelletier & Carstens, 2018
Arthropoda	Insecta	Lepidoptera	Nolidae	Aiteta	iridias	Aiteta iridias	COI	658	4	0.0111449	Pelletier & Carstens, 2018
Arthropoda	Insecta	Lepidoptera	Noctuidae	Alapadna	pauropis	Alapadna pauropis	COI	658	6	0.00217865	Pelletier & Carstens, 2018
Arthropoda	Insecta	Lepidoptera	Sesiidae	Albuna	pyramidalis	Albuna pyramidalis	COI	658	3	0.0162866	Pelletier & Carstens, 2018
Arthropoda	Insecta	Lepidoptera	Geometridae	Alcis	repandata	Alcis repandata	COI	658	8	0.0138122	Pelletier & Carstens, 2018
Arthropoda	Insecta	Hymenoptera	Braconidae	Aleiodes	cameronii	Aleiodes cameronii	COI	657	3	0.158983	Pelletier & Carstens, 2018
Arthropoda	Insecta	Lepidoptera	Noctuidae	Alesua	etialis	Alesua etialis	COI	658	6	0.00219298	Pelletier & Carstens, 2018
Arthropoda	Insecta	Lepidoptera	Sphingidae	Aleuron	carinata	Aleuron carinata	COI	658	12	0.0111934	Pelletier & Carstens, 2018
Arthropoda	Insecta	Lepidoptera	Crambidae	Algedonia	mysippusalis	Algedonia mysippusalis	COI	658	4	0.00253378	Pelletier & Carstens, 2018
Arthropoda	Insecta	Lepidoptera	Noctuidae	Allagrapha	aerea	Allagrapha aerea	COI	658	35	0.000243161	Pelletier & Carstens, 2018
Arthropoda	Insecta	Hymenoptera	Tenthredinidae	Allantus	basalis	Allantus basalis	COI	658	6	0.0324215	Pelletier & Carstens, 2018
Arthropoda	Insecta	Hymenoptera	Tenthredinidae	Allantus	calceatus	Allantus calceatus	COI	658	4	0.031759	Pelletier & Carstens, 2018
Arthropoda	Insecta	Hymenoptera	Tenthredinidae	Allantus	cinctus	Allantus cinctus	COI	658	13	0.0337957	Pelletier & Carstens, 2018
Arthropoda	Insecta	Hymenoptera	Tenthredinidae	Allantus	cingillum	Allantus cingillum	COI	624	5	0.0525896	Pelletier & Carstens, 2018
Arthropoda	Insecta	Hymenoptera	Tenthredinidae	Allantus	cingulatus	Allantus cingulatus	COI	658	5	0.00591133	Pelletier & Carstens, 2018
Arthropoda	Insecta	Hymenoptera	Tenthredinidae	Allantus	laticinctus	Allantus laticinctus	COI	658	6	0.0336373	Pelletier & Carstens, 2018
Arthropoda	Insecta	Hymenoptera	Tenthredinidae	Allantus	melanarius	Allantus melanarius	COI	658	4	0.00379939	Pelletier & Carstens, 2018
Arthropoda	Insecta	Hymenoptera	Tenthredinidae	Allantus	rufocinctus	Allantus rufocinctus	COI	658	10	0.022901	Pelletier & Carstens, 2018
Arthropoda	Insecta	Hymenoptera	Tenthredinidae	Allantus	togatus	Allantus togatus	COI	658	4	0.0167895	Pelletier & Carstens, 2018
Arthropoda	Insecta	Hymenoptera	Tenthredinidae	Allantus	truncatus	Allantus truncatus	COI	658	4	0.0240628	Pelletier & Carstens, 2018
Arthropoda	Insecta	Hymenoptera	Tenthredinidae	Allantus	viennensis	Allantus viennensis	COI	658	6	0.0182692	Pelletier & Carstens, 2018
Arthropoda	Insecta	Plecoptera	Capniidae	Allocapnia	granulata	Allocapnia granulata	COI	738	4	0.0671179	Pelletier & Carstens, 2018
Arthropoda	Insecta	Plecoptera	Capniidae	Allocapnia	recta	Allocapnia recta	COI	665	3	0.00128205	Pelletier & Carstens, 2018
Arthropoda	Insecta	Lepidoptera	Incurvariidae	Alloclemensia	mesospilella	Alloclemensia mesospilella	COI	658	4	0.00506586	Pelletier & Carstens, 2018
Arthropoda	Insecta	Lepidoptera	Geometridae	Alloeopage	cinerea	Alloeopage cinerea	COI	658	3	0.00202634	Pelletier & Carstens, 2018
Arthropoda	Insecta	Diptera	Syrphidae	Allograpta	obliqua	Allograpta obliqua	COI	1390	3	0.0578139	Pelletier & Carstens, 2018
Arthropoda	Arachnida	Araneae	Linyphiidae	Allomengea	dentisetis	Allomengea dentisetis	COI	658	10	0.0017469	Pelletier & Carstens, 2018
Arthropoda	Arachnida	Araneae	Linyphiidae	Allomengea	scopigera	Allomengea scopigera	COI	658	10	0.00556436	Pelletier & Carstens, 2018
Arthropoda	Insecta	Plecoptera	Chloroperlidae	Alloperla	severa	Alloperla severa	COI	644	5	0.0522551	Pelletier & Carstens, 2018
Arthropoda	Insecta	Lepidoptera	Noctuidae	Allophyes	oxyacanthae	Allophyes oxyacanthae	COI	658	5	0.00182371	Pelletier & Carstens, 2018
Arthropoda	Insecta	Lepidoptera	Lycaenidae	Allotinus	davidis	Allotinus davidis	COI	658	3	0.015748	Pelletier & Carstens, 2018
Arthropoda	Insecta	Lepidoptera	Lycaenidae	Allotinus	unicolor	Allotinus unicolor	COI	1146	3	0.00720165	Pelletier & Carstens, 2018
Arthropoda	Insecta	Lepidoptera	Noctuidae	Allotria	elonympha	Allotria elonympha	COI	658	20	0.000502558	Pelletier & Carstens, 2018
Arthropoda	Insecta	Diptera	Ephydridae	Allotrichoma	filiforme	Allotrichoma filiforme	COI	658	3	0	Pelletier & Carstens, 2018
Arthropoda	Insecta	Lepidoptera	Oecophoridae	Allotropha	percussana	Allotropha percussana	COI	658	4	0.0290629	Pelletier & Carstens, 2018
Arthropoda	Insecta	Hymenoptera	Charipidae	Alloxysta	fulviceps	Alloxysta fulviceps	COI	682	3	0.0504902	Pelletier & Carstens, 2018
Arthropoda	Arachnida	Araneae	Lycosidae	Alopecosa	aculeata	Alopecosa aculeata	COI	658	42	0.0125879	Pelletier & Carstens, 2018
Arthropoda	Arachnida	Araneae	Lycosidae	Alopecosa	hirtipes	Alopecosa hirtipes	COI	658	18	0.000345066	Pelletier & Carstens, 2018
Arthropoda	Insecta	Lepidoptera	Noctuidae	Alophosoma	syngenes	Alophosoma syngenes	COI	658	3	0.00101317	Pelletier & Carstens, 2018
Arthropoda	Insecta	Hymenoptera	Braconidae	Alphomelon	bromeliphile	Alphomelon bromeliphile	COI	658	3	0	Pelletier & Carstens, 2018
Arthropoda	Insecta	Hymenoptera	Braconidae	Alphomelon	talidicida	Alphomelon talidicida	COI	658	3	0.00423953	Pelletier & Carstens, 2018
Arthropoda	Insecta	Lepidoptera	Geometridae	Alsophila	aescularia	Alsophila aescularia	COI	658	4	0	Pelletier & Carstens, 2018
Arthropoda	Insecta	Lepidoptera	Geometridae	Alsophila	pometaria	Alsophila pometaria	COI	658	26	0.000913561	Pelletier & Carstens, 2018
Arthropoda	Insecta	Coleoptera	Chrysomelidae	Altica	chalybea	Altica chalybea	COI	632	5	0.00533333	Pelletier & Carstens, 2018
Arthropoda	Insecta	Coleoptera	Chrysomelidae	Altica	tombacina	Altica tombacina	COI	658	130	0.00054045	Pelletier & Carstens, 2018
Arthropoda	Insecta	Hemiptera	Alydidae	Alydus	conspersus	Alydus conspersus	COI	650	7	0.0111411	Pelletier & Carstens, 2018
Arthropoda	Insecta	Hemiptera	Alydidae	Alydus	eurinus	Alydus eurinus	COI	699	7	0.00278666	Pelletier & Carstens, 2018
Arthropoda	Insecta	Lepidoptera	Noctuidae	Alypia	langtoni	Alypia langtoni	COI	658	6	0.00694678	Pelletier & Carstens, 2018
Arthropoda	Insecta	Lepidoptera	Noctuidae	Alypia	octomaculata	Alypia octomaculata	COI	658	6	0.00744681	Pelletier & Carstens, 2018
Arthropoda	Insecta	Coleoptera	Carabidae	Amara	alpina	Amara alpina	COI	836	26	0.040277	Pelletier & Carstens, 2018
Arthropoda	Insecta	Coleoptera	Carabidae	Amara	carinata	Amara carinata	COI	658	9	0	Pelletier & Carstens, 2018
Arthropoda	Insecta	Coleoptera	Carabidae	Amara	convexa	Amara convexa	COI	660	11	0.000749766	Pelletier & Carstens, 2018
Arthropoda	Insecta	Coleoptera	Carabidae	Amara	hyperborea	Amara hyperborea	COI	657	3	0	Pelletier & Carstens, 2018
Arthropoda	Insecta	Coleoptera	Carabidae	Amara	latior	Amara latior	COI	658	5	0.000607903	Pelletier & Carstens, 2018
Arthropoda	Insecta	Coleoptera	Carabidae	Amara	lunicollis	Amara lunicollis	COI	658	5	0.000607903	Pelletier & Carstens, 2018
Arthropoda	Insecta	Coleoptera	Carabidae	Amara	quenseli	Amara quenseli	COI	658	28	0.00150655	Pelletier & Carstens, 2018
Arthropoda	Insecta	Coleoptera	Carabidae	Amara	sinuosa	Amara sinuosa	COI	658	8	0.00874636	Pelletier & Carstens, 2018
Arthropoda	Insecta	Coleoptera	Carabidae	Amara	torrida	Amara torrida	COI	658	4	0	Pelletier & Carstens, 2018
Arthropoda	Insecta	Lepidoptera	Erebidae	Amata	chroma	Amata chroma	COI	550	3	0.019544	Pelletier & Carstens, 2018
Arthropoda	Insecta	Lepidoptera	Erebidae	Amata	insularis	Amata insularis	COI	550	3	0	Pelletier & Carstens, 2018
Arthropoda	Arachnida	Araneae	Amaurobiidae	Amaurobius	ferox	Amaurobius ferox	COI	658	8	0	Pelletier & Carstens, 2018
Arthropoda	Insecta	Lepidoptera	Castniidae	Amauta	cacica	Amauta cacica	COI	658	4	0.000759878	Pelletier & Carstens, 2018
Arthropoda	Insecta	Lepidoptera	Arctiidae	Amaxia	corata	Amaxia corata	COI	658	4	0.00303951	Pelletier & Carstens, 2018
Arthropoda	Insecta	Lepidoptera	Arctiidae	Amaxia	hebe	Amaxia hebe	COI	658	3	0.00202634	Pelletier & Carstens, 2018
Arthropoda	Insecta	Lepidoptera	Arctiidae	Amaxia	lepida	Amaxia lepida	COI	658	32	0.000281999	Pelletier & Carstens, 2018
Arthropoda	Insecta	Lepidoptera	Arctiidae	Amaxia	pandama	Amaxia pandama	COI	658	17	0.00172013	Pelletier & Carstens, 2018
Arthropoda	Insecta	Lepidoptera	Crambidae	Ambia	ptolycusalis	Ambia ptolycusalis	COI	658	5	0.0164134	Pelletier & Carstens, 2018
Arthropoda	Insecta	Lepidoptera	Geometridae	Amblychia	angeronaria	Amblychia angeronaria	COI	658	3	0.0344478	Pelletier & Carstens, 2018
Arthropoda	Arachnida	Ixodida	Ixodidae	Amblyomma	cajennense	Amblyomma cajennense	COI	658	5	0	Pelletier & Carstens, 2018
Arthropoda	Arachnida	Ixodida	Ixodidae	Amblyomma	calcaratum	Amblyomma calcaratum	COI	658	4	0.000763359	Pelletier & Carstens, 2018
Arthropoda	Arachnida	Ixodida	Ixodidae	Amblyomma	dissimile	Amblyomma dissimile	COI	658	4	0	Pelletier & Carstens, 2018
Arthropoda	Arachnida	Ixodida	Ixodidae	Amblyomma	geayi	Amblyomma geayi	COI	658	4	0.00231839	Pelletier & Carstens, 2018
Arthropoda	Arachnida	Ixodida	Ixodidae	Amblyomma	naponense	Amblyomma naponense	COI	658	5	0.000664452	Pelletier & Carstens, 2018
Arthropoda	Arachnida	Ixodida	Ixodidae	Amblyomma	nodosum	Amblyomma nodosum	COI	658	3	0.00303951	Pelletier & Carstens, 2018
Arthropoda	Arachnida	Ixodida	Ixodidae	Amblyomma	oblongoguttatum	Amblyomma oblongoguttatum	COI	658	9	0.00334566	Pelletier & Carstens, 2018
Arthropoda	Arachnida	Ixodida	Ixodidae	Amblyomma	ovale	Amblyomma ovale	COI	658	5	0.0184127	Pelletier & Carstens, 2018
Arthropoda	Arachnida	Ixodida	Ixodidae	Amblyomma	pecarium	Amblyomma pecarium	COI	658	5	0.00400729	Pelletier & Carstens, 2018
Arthropoda	Arachnida	Ixodida	Ixodidae	Amblyomma	sabanerae	Amblyomma sabanerae	COI	658	4	0.000771605	Pelletier & Carstens, 2018
Arthropoda	Arachnida	Ixodida	Ixodidae	Amblyomma	tapirellum	Amblyomma tapirellum	COI	658	13	0.000989364	Pelletier & Carstens, 2018
Arthropoda	Arachnida	Ixodida	Ixodidae	Amblyomma	varium	Amblyomma varium	COI	658	5	0.00992248	Pelletier & Carstens, 2018
Arthropoda	Insecta	Lepidoptera	Tortricidae	Amboyna	diapella	Amboyna diapella	COI	658	5	0.0449664	Pelletier & Carstens, 2018
Arthropoda	Insecta	Lepidoptera	Sphingidae	Ambulyx	ceramensis	Ambulyx ceramensis	COI	658	5	0.00288066	Pelletier & Carstens, 2018
Arthropoda	Insecta	Lepidoptera	Sphingidae	Ambulyx	dohertyi	Ambulyx dohertyi	COI	658	4	0.00903263	Pelletier & Carstens, 2018
Arthropoda	Insecta	Lepidoptera	Sphingidae	Ambulyx	wildei	Ambulyx wildei	COI	658	12	0.00261663	Pelletier & Carstens, 2018
Arthropoda	Insecta	Ephemeroptera	Ameletidae	Ameletus	celer	Ameletus celer	COI	670	16	0.000621891	Pelletier & Carstens, 2018
Arthropoda	Insecta	Ephemeroptera	Ameletidae	Ameletus	cooki	Ameletus cooki	COI	658	3	0	Pelletier & Carstens, 2018
Arthropoda	Insecta	Ephemeroptera	Ameletidae	Ameletus	inopinatus	Ameletus inopinatus	COI	670	29	0.0416904	Pelletier & Carstens, 2018
Arthropoda	Insecta	Ephemeroptera	Ameletidae	Ameletus	lineatus	Ameletus lineatus	COI	679	14	0.0137216	Pelletier & Carstens, 2018
Arthropoda	Insecta	Ephemeroptera	Ameletidae	Ameletus	similior	Ameletus similior	COI	658	4	0.0179838	Pelletier & Carstens, 2018
Arthropoda	Insecta	Ephemeroptera	Ameletidae	Ameletus	subnotatus	Ameletus subnotatus	COI	658	9	0.00388382	Pelletier & Carstens, 2018
Arthropoda	Insecta	Lepidoptera	Geometridae	Amelora	adusta	Amelora adusta	COI	621	3	0	Pelletier & Carstens, 2018
Arthropoda	Insecta	Lepidoptera	Geometridae	Amelora	belemnophora	Amelora belemnophora	COI	658	3	0.0101317	Pelletier & Carstens, 2018
Arthropoda	Insecta	Lepidoptera	Geometridae	Amelora	catacris	Amelora catacris	COI	550	3	0.00424242	Pelletier & Carstens, 2018
Arthropoda	Insecta	Lepidoptera	Geometridae	Amelora	conia	Amelora conia	COI	629	3	0.0711346	Pelletier & Carstens, 2018
Arthropoda	Insecta	Lepidoptera	Geometridae	Amelora	oritropha	Amelora oritropha	COI	658	3	0.00363636	Pelletier & Carstens, 2018
Arthropoda	Insecta	Lepidoptera	Geometridae	Amelora	pachyspila	Amelora pachyspila	COI	658	4	0.00379939	Pelletier & Carstens, 2018
Arthropoda	Insecta	Lepidoptera	Geometridae	Amelora	zophopasta	Amelora zophopasta	COI	658	3	0.0121212	Pelletier & Carstens, 2018
Arthropoda	Malacostraca	Amphipoda	Talitridae	Americorchestia	longicornis	Americorchestia longicornis	COI	658	10	0.000303951	Pelletier & Carstens, 2018
Arthropoda	Malacostraca	Amphipoda	Talitridae	Americorchestia	megalophthalma	Americorchestia megalophthalma	COI	658	4	0	Pelletier & Carstens, 2018
Arthropoda	Insecta	Lepidoptera	Arctiidae	Amerila	luteibarba	Amerila luteibarba	COI	658	15	0.00616246	Pelletier & Carstens, 2018
Arthropoda	Insecta	Hymenoptera	Tenthredinidae	Ametastegia	albipes	Ametastegia albipes	COI	658	13	0.0229635	Pelletier & Carstens, 2018
Arthropoda	Insecta	Hymenoptera	Tenthredinidae	Ametastegia	carpini	Ametastegia carpini	COI	658	5	0.00935484	Pelletier & Carstens, 2018
Arthropoda	Insecta	Hymenoptera	Tenthredinidae	Ametastegia	equiseti	Ametastegia equiseti	COI	658	10	0.0031339	Pelletier & Carstens, 2018
Arthropoda	Insecta	Hymenoptera	Tenthredinidae	Ametastegia	glabrata	Ametastegia glabrata	COI	658	3	0.00501253	Pelletier & Carstens, 2018
Arthropoda	Insecta	Hymenoptera	Tenthredinidae	Ametastegia	pallipes	Ametastegia pallipes	COI	631	11	0.00535354	Pelletier & Carstens, 2018
Arthropoda	Insecta	Hymenoptera	Tenthredinidae	Ametastegia	tenera	Ametastegia tenera	COI	658	11	0.0168799	Pelletier & Carstens, 2018
Arthropoda	Insecta	Ephemeroptera	Ametropodidae	Ametropus	neavei	Ametropus neavei	COI	658	3	0	Pelletier & Carstens, 2018
Arthropoda	Insecta	Lepidoptera	Arctiidae	Ammalo	helops	Ammalo helops	COI	665	32	0.00961539	Pelletier & Carstens, 2018
Arthropoda	Insecta	Coleoptera	Tenebrionidae	Ammobius	rufus	Ammobius rufus	COI	829	43	0.0571419	Pelletier & Carstens, 2018
Arthropoda	Insecta	Lepidoptera	Noctuidae	Ammoconia	caecimacula	Ammoconia caecimacula	COI	658	4	0.000791139	Pelletier & Carstens, 2018
Arthropoda	Insecta	Lepidoptera	Noctuidae	Amolita	pepita	Amolita pepita	COI	658	44	0.00266093	Pelletier & Carstens, 2018
Arthropoda	Insecta	Lepidoptera	Tortricidae	Amorbia	concavana	Amorbia concavana	COI	658	6	0.0035313	Pelletier & Carstens, 2018
Arthropoda	Insecta	Lepidoptera	Tortricidae	Amorbia	decerptana	Amorbia decerptana	COI	658	4	0	Pelletier & Carstens, 2018
Arthropoda	Insecta	Lepidoptera	Tortricidae	Amorbia	emigratella	Amorbia emigratella	COI	658	13	0.00289152	Pelletier & Carstens, 2018
Arthropoda	Insecta	Lepidoptera	Tortricidae	Amorbia	humerosana	Amorbia humerosana	COI	658	25	0.00758827	Pelletier & Carstens, 2018
Arthropoda	Insecta	Lepidoptera	Tortricidae	Amorbia	productana	Amorbia productana	COI	658	28	0.00110901	Pelletier & Carstens, 2018
Arthropoda	Insecta	Lepidoptera	Tortricidae	Amorbia	revolutana	Amorbia revolutana	COI	658	6	0.00107009	Pelletier & Carstens, 2018
Arthropoda	Insecta	Lepidoptera	Sphingidae	Amorpha	juglandis	Amorpha juglandis	COI	658	12	0.00626959	Pelletier & Carstens, 2018
Arthropoda	Insecta	Lepidoptera	Noctuidae	Ampelasia	azelinoides	Ampelasia azelinoides	COI	658	4	0	Pelletier & Carstens, 2018
Arthropoda	Insecta	Lepidoptera	Arctiidae	Amphelarctia	priscilla	Amphelarctia priscilla	COI	658	11	0.000281889	Pelletier & Carstens, 2018
Arthropoda	Insecta	Lepidoptera	Geometridae	Amphiclasta	lygaea	Amphiclasta lygaea	COI	658	6	0.0101818	Pelletier & Carstens, 2018
Arthropoda	Insecta	Lepidoptera	Geometridae	Amphicrossa	hemadelpha	Amphicrossa hemadelpha	COI	658	4	0.0179838	Pelletier & Carstens, 2018
Arthropoda	Insecta	Lepidoptera	Pyralidae	Amphiderita	pyrospila	Amphiderita pyrospila	COI	658	3	0.0317982	Pelletier & Carstens, 2018
Arthropoda	Insecta	Lepidoptera	Sphingidae	Amphimoea	walkeri	Amphimoea walkeri	COI	658	4	0.0060654	Pelletier & Carstens, 2018
Arthropoda	Insecta	Plecoptera	Nemouridae	Amphinemura	borealis	Amphinemura borealis	COI	658	5	0.00516717	Pelletier & Carstens, 2018
Arthropoda	Insecta	Plecoptera	Nemouridae	Amphinemura	delosa	Amphinemura delosa	COI	681	26	0.0116292	Pelletier & Carstens, 2018
Arthropoda	Insecta	Plecoptera	Nemouridae	Amphinemura	nigritta	Amphinemura nigritta	COI	689	5	0.0157303	Pelletier & Carstens, 2018
Arthropoda	Insecta	Plecoptera	Nemouridae	Amphinemura	palmeni	Amphinemura palmeni	COI	658	10	0.0175702	Pelletier & Carstens, 2018
Arthropoda	Insecta	Plecoptera	Nemouridae	Amphinemura	standfussi	Amphinemura standfussi	COI	658	32	0.0120372	Pelletier & Carstens, 2018
Arthropoda	Insecta	Plecoptera	Nemouridae	Amphinemura	sulcicollis	Amphinemura sulcicollis	COI	658	6	0.000506586	Pelletier & Carstens, 2018
Arthropoda	Insecta	Plecoptera	Nemouridae	Amphinemura	wui	Amphinemura wui	COI	657	9	0.0283701	Pelletier & Carstens, 2018
Arthropoda	Insecta	Lepidoptera	Noctuidae	Amphipoea	americana	Amphipoea americana	COI	658	14	0.00610501	Pelletier & Carstens, 2018
Arthropoda	Insecta	Lepidoptera	Noctuidae	Amphipoea	velata	Amphipoea velata	COI	658	16	0.00288296	Pelletier & Carstens, 2018
Arthropoda	Insecta	Lepidoptera	Noctuidae	Amphipyra	berbera	Amphipyra berbera	COI	658	4	0.00158479	Pelletier & Carstens, 2018
Arthropoda	Insecta	Lepidoptera	Noctuidae	Amphipyra	glabella	Amphipyra glabella	COI	658	4	0.00160772	Pelletier & Carstens, 2018
Arthropoda	Insecta	Lepidoptera	Noctuidae	Amphipyra	perflua	Amphipyra perflua	COI	658	4	0	Pelletier & Carstens, 2018
Arthropoda	Insecta	Lepidoptera	Noctuidae	Amphipyra	pyramidea	Amphipyra pyramidea	COI	658	7	0.000462321	Pelletier & Carstens, 2018
Arthropoda	Insecta	Lepidoptera	Noctuidae	Amphipyra	pyramidoides	Amphipyra pyramidoides	COI	658	40	0.00395356	Pelletier & Carstens, 2018
Arthropoda	Insecta	Lepidoptera	Noctuidae	Amphipyra	tragopoginis	Amphipyra tragopoginis	COI	658	22	0.000982521	Pelletier & Carstens, 2018
Arthropoda	Arachnida	Prostigmata	Tetranychidae	Amphitetranychus	viennensis	Amphitetranychus viennensis	COI	657	7	0	Pelletier & Carstens, 2018
Arthropoda	Insecta	Lepidoptera	Roeslerstammiidae	Amphithera	heteromorpha	Amphithera heteromorpha	COI	550	3	0.00868621	Pelletier & Carstens, 2018
Arthropoda	Malacostraca	Amphipoda	Ampithoidae	Ampithoe	rubricata	Ampithoe rubricata	COI	711	6	0.0673759	Pelletier & Carstens, 2018
Arthropoda	Insecta	Hemiptera	Cicadellidae	Amritodus	atkinsoni	Amritodus atkinsoni	COI	456	17	0.00196723	Pelletier & Carstens, 2018
Arthropoda	Insecta	Hemiptera	Cicadellidae	Amritodus	atkinsoni	Amritodus atkinsoni	COI	538	8	0.00464684	Pelletier & Carstens, 2018
Arthropoda	Insecta	Lepidoptera	Acrolophidae	Amydria	effrentella	Amydria effrentella	COI	658	3	0.00101317	Pelletier & Carstens, 2018
Arthropoda	Insecta	Lepidoptera	Acrolophidae	Amydria	obliquella	Amydria obliquella	COI	619	3	0.00216802	Pelletier & Carstens, 2018
Arthropoda	Insecta	Lepidoptera	Noctuidae	Amyna	amplificans	Amyna amplificans	COI	658	8	0.00113473	Pelletier & Carstens, 2018
Arthropoda	Insecta	Lepidoptera	Noctuidae	Amyna	axis	Amyna axis	COI	658	17	0.0176471	Pelletier & Carstens, 2018
Arthropoda	Insecta	Trichoptera	Limnephilidae	Anabolia	bimaculata	Anabolia bimaculata	COI	682	43	0.002039	Pelletier & Carstens, 2018
Arthropoda	Insecta	Lepidoptera	Gelechiidae	Anacampsis	conclusella	Anacampsis conclusella	COI	633	20	0.00102573	Pelletier & Carstens, 2018
Arthropoda	Arachnida	Sarcoptiformes	Achipteriidae	Anachipteria	howardi	Anachipteria howardi	COI	658	30	0.0271411	Pelletier & Carstens, 2018
Arthropoda	Insecta	Lepidoptera	Geometridae	Anachloris	subochraria	Anachloris subochraria	COI	550	5	0.0030888	Pelletier & Carstens, 2018
Arthropoda	Insecta	Lepidoptera	Nymphalidae	Anaea	aidea	Anaea aidea	COI	665	13	0.00318835	Pelletier & Carstens, 2018
Arthropoda	Insecta	Lepidoptera	Nymphalidae	Anaea	troglodyta	Anaea troglodyta	COI	658	7	0.0071351	Pelletier & Carstens, 2018
Arthropoda	Insecta	Trichoptera	Glossosomatidae	Anagapetus	bernea	Anagapetus bernea	COI	658	4	0.000759878	Pelletier & Carstens, 2018
Arthropoda	Insecta	Trichoptera	Glossosomatidae	Anagapetus	debilis	Anagapetus debilis	COI	658	4	0.004914	Pelletier & Carstens, 2018
Arthropoda	Insecta	Lepidoptera	Crambidae	Anageshna	primordialis	Anageshna primordialis	COI	658	10	0	Pelletier & Carstens, 2018
Arthropoda	Insecta	Lepidoptera	Noctuidae	Anagrapha	falcifera	Anagrapha falcifera	COI	658	56	0.000795272	Pelletier & Carstens, 2018
Arthropoda	Insecta	Lepidoptera	Noctuidae	Anaplectoides	prasina	Anaplectoides prasina	COI	658	149	0.000946552	Pelletier & Carstens, 2018
Arthropoda	Insecta	Lepidoptera	Noctuidae	Anaplectoides	pressus	Anaplectoides pressus	COI	658	106	0.000323244	Pelletier & Carstens, 2018
Arthropoda	Insecta	Lepidoptera	Gelechiidae	Anaptilora	basiphaea	Anaptilora basiphaea	COI	658	3	0.00363636	Pelletier & Carstens, 2018
Arthropoda	Insecta	Lepidoptera	Gelechiidae	Anaptilora	ephelotis	Anaptilora ephelotis	COI	658	3	0.077001	Pelletier & Carstens, 2018
Arthropoda	Insecta	Lepidoptera	Gelechiidae	Anaptilora	eremias	Anaptilora eremias	COI	658	3	0.0673759	Pelletier & Carstens, 2018
Arthropoda	Insecta	Lepidoptera	Gelechiidae	Anaptilora	homoclera	Anaptilora homoclera	COI	658	3	0.0908627	Pelletier & Carstens, 2018
Arthropoda	Insecta	Lepidoptera	Gelechiidae	Anaptilora	isocosma	Anaptilora isocosma	COI	658	3	0.0192503	Pelletier & Carstens, 2018
Arthropoda	Insecta	Lepidoptera	Crambidae	Anarmodia	repandalis	Anarmodia repandalis	COI	658	13	0.0212528	Pelletier & Carstens, 2018
Arthropoda	Insecta	Lepidoptera	Gelechiidae	Anarsia	dryinopa	Anarsia dryinopa	COI	658	6	0.0484848	Pelletier & Carstens, 2018
Arthropoda	Insecta	Lepidoptera	Gelechiidae	Anarsia	hippocoma	Anarsia hippocoma	COI	658	4	0.00227963	Pelletier & Carstens, 2018
Arthropoda	Insecta	Lepidoptera	Gelechiidae	Anarsia	molybdota	Anarsia molybdota	COI	658	4	0.0157863	Pelletier & Carstens, 2018
Arthropoda	Insecta	Lepidoptera	Noctuidae	Anarta	farnhami	Anarta farnhami	COI	658	40	0	Pelletier & Carstens, 2018
Arthropoda	Insecta	Lepidoptera	Noctuidae	Anarta	melanopa	Anarta melanopa	COI	658	6	0.00131712	Pelletier & Carstens, 2018
Arthropoda	Insecta	Lepidoptera	Noctuidae	Anarta	myrtilli	Anarta myrtilli	COI	658	3	0.00202634	Pelletier & Carstens, 2018
Arthropoda	Insecta	Lepidoptera	Noctuidae	Anarta	nigrolunata	Anarta nigrolunata	COI	658	8	0.000651324	Pelletier & Carstens, 2018
Arthropoda	Insecta	Lepidoptera	Noctuidae	Anarta	trifolii	Anarta trifolii	COI	658	14	0.00338397	Pelletier & Carstens, 2018
Arthropoda	Insecta	Lepidoptera	Nymphalidae	Anartia	fatima	Anartia fatima	COI	662	24	0.00133273	Pelletier & Carstens, 2018
Arthropoda	Insecta	Lepidoptera	Nymphalidae	Anartia	jatrophae	Anartia jatrophae	COI	662	20	0.00320075	Pelletier & Carstens, 2018
Arthropoda	Insecta	Lepidoptera	Hesperiidae	Anastrus	neaeris	Anastrus neaeris	COI	658	21	0.00166289	Pelletier & Carstens, 2018
Arthropoda	Insecta	Lepidoptera	Hesperiidae	Anastrus	sempiternus	Anastrus sempiternus	COI	658	17	0.000428587	Pelletier & Carstens, 2018
Arthropoda	Insecta	Lepidoptera	Noctuidae	Anathix	aggressa	Anathix aggressa	COI	658	3	0.0154015	Pelletier & Carstens, 2018
Arthropoda	Insecta	Lepidoptera	Noctuidae	Anathix	puta	Anathix puta	COI	658	17	0.00118809	Pelletier & Carstens, 2018
Arthropoda	Insecta	Lepidoptera	Noctuidae	Anathix	ralla	Anathix ralla	COI	658	5	0.00134907	Pelletier & Carstens, 2018
Arthropoda	Insecta	Lepidoptera	Geometridae	Anavitrinella	pampinaria	Anavitrinella pampinaria	COI	658	71	0.00175069	Pelletier & Carstens, 2018
Arthropoda	Insecta	Hymenoptera	Vespidae	Ancistrocerus	adiabatus	Ancistrocerus adiabatus	COI	655	3	0.0567148	Pelletier & Carstens, 2018
Arthropoda	Insecta	Lepidoptera	Hesperiidae	Ancistroides	nigrita	Ancistroides nigrita	COI	658	4	0.0533981	Pelletier & Carstens, 2018
Arthropoda	Insecta	Lepidoptera	Oecophoridae	Ancistromorpha	phryganophanes	Ancistromorpha phryganophanes	COI	658	3	0.0197531	Pelletier & Carstens, 2018
Arthropoda	Insecta	Lepidoptera	Oecophoridae	Ancistroneura	ammophara	Ancistroneura ammophara	COI	658	3	0	Pelletier & Carstens, 2018
Arthropoda	Insecta	Lepidoptera	Oecophoridae	Ancistroneura	thaumasia	Ancistroneura thaumasia	COI	658	3	0.0172239	Pelletier & Carstens, 2018
Arthropoda	Insecta	Lepidoptera	Tortricidae	Ancylis	divisana	Ancylis divisana	COI	658	15	0.019575	Pelletier & Carstens, 2018
Arthropoda	Insecta	Lepidoptera	Tortricidae	Ancylis	platanana	Ancylis platanana	COI	658	8	0.00127749	Pelletier & Carstens, 2018
Arthropoda	Insecta	Lepidoptera	Pyralidae	Ancylosis	ianthemis	Ancylosis ianthemis	COI	658	3	0.00607164	Pelletier & Carstens, 2018
Arthropoda	Insecta	Lepidoptera	Riodinidae	Ancyluris	inca	Ancyluris inca	COI	658	8	0.0079756	Pelletier & Carstens, 2018
Arthropoda	Insecta	Hymenoptera	Andrenidae	Andrena	algida	Andrena algida	COI	658	4	0.00355872	Pelletier & Carstens, 2018
Arthropoda	Insecta	Hymenoptera	Andrenidae	Andrena	asteris	Andrena asteris	COI	408	5	0.00162602	Pelletier & Carstens, 2018
Arthropoda	Insecta	Hymenoptera	Andrenidae	Andrena	barbilabris	Andrena barbilabris	COI	658	3	0	Pelletier & Carstens, 2018
Arthropoda	Insecta	Hymenoptera	Andrenidae	Andrena	bicolor	Andrena bicolor	COI	654	4	0.0030581	Pelletier & Carstens, 2018
Arthropoda	Insecta	Hymenoptera	Andrenidae	Andrena	canadensis	Andrena canadensis	COI	658	5	0.0042328	Pelletier & Carstens, 2018
Arthropoda	Insecta	Hymenoptera	Andrenidae	Andrena	carantonica	Andrena carantonica	COI	654	7	0.0609441	Pelletier & Carstens, 2018
Arthropoda	Insecta	Hymenoptera	Andrenidae	Andrena	carlini	Andrena carlini	COI	388	5	0	Pelletier & Carstens, 2018
Arthropoda	Insecta	Hymenoptera	Andrenidae	Andrena	carolina	Andrena carolina	COI	658	5	0.000714286	Pelletier & Carstens, 2018
Arthropoda	Insecta	Hymenoptera	Andrenidae	Andrena	crataegi	Andrena crataegi	COI	409	4	0	Pelletier & Carstens, 2018
Arthropoda	Insecta	Hymenoptera	Andrenidae	Andrena	denticulata	Andrena denticulata	COI	654	3	0.00425985	Pelletier & Carstens, 2018
Arthropoda	Insecta	Hymenoptera	Andrenidae	Andrena	dunningi	Andrena dunningi	COI	658	9	0.00122678	Pelletier & Carstens, 2018
Arthropoda	Insecta	Hymenoptera	Andrenidae	Andrena	forbesii	Andrena forbesii	COI	658	5	0	Pelletier & Carstens, 2018
Arthropoda	Insecta	Hymenoptera	Andrenidae	Andrena	haemorrhoa	Andrena haemorrhoa	COI	654	3	0.00407747	Pelletier & Carstens, 2018
Arthropoda	Insecta	Hymenoptera	Andrenidae	Andrena	hippotes	Andrena hippotes	COI	636	4	0.00263158	Pelletier & Carstens, 2018
Arthropoda	Insecta	Hymenoptera	Andrenidae	Andrena	milwaukeensis	Andrena milwaukeensis	COI	658	3	0.0021645	Pelletier & Carstens, 2018
Arthropoda	Insecta	Hymenoptera	Andrenidae	Andrena	miserabilis	Andrena miserabilis	COI	658	4	0.0553623	Pelletier & Carstens, 2018
Arthropoda	Insecta	Hymenoptera	Andrenidae	Andrena	nigroaenea	Andrena nigroaenea	COI	648	8	0	Pelletier & Carstens, 2018
Arthropoda	Insecta	Hymenoptera	Andrenidae	Andrena	nivalis	Andrena nivalis	COI	658	3	0.00658436	Pelletier & Carstens, 2018
Arthropoda	Insecta	Hymenoptera	Andrenidae	Andrena	nubecula	Andrena nubecula	COI	639	3	0.00123916	Pelletier & Carstens, 2018
Arthropoda	Insecta	Hymenoptera	Andrenidae	Andrena	regularis	Andrena regularis	COI	639	3	0	Pelletier & Carstens, 2018
Arthropoda	Insecta	Hymenoptera	Andrenidae	Andrena	rufosignata	Andrena rufosignata	COI	658	6	0.0121581	Pelletier & Carstens, 2018
Arthropoda	Insecta	Hymenoptera	Andrenidae	Andrena	sigmundi	Andrena sigmundi	COI	658	3	0.00101317	Pelletier & Carstens, 2018
Arthropoda	Insecta	Hymenoptera	Andrenidae	Andrena	vicina	Andrena vicina	COI	639	4	0.0082038	Pelletier & Carstens, 2018
Arthropoda	Insecta	Hymenoptera	Andrenidae	Andrena	wheeleri	Andrena wheeleri	COI	626	5	0.00253807	Pelletier & Carstens, 2018
Arthropoda	Insecta	Hymenoptera	Andrenidae	Andrena	wilkella	Andrena wilkella	COI	654	8	0.00066313	Pelletier & Carstens, 2018
Arthropoda	Insecta	Lepidoptera	Sphingidae	Andriasa	contraria	Andriasa contraria	COI	658	3	0.0263425	Pelletier & Carstens, 2018
Arthropoda	Arachnida	Scorpiones	Buthidae	Androctonus	amoreuxi	Androctonus amoreuxi	COI	606	20	0.0455082	Pelletier & Carstens, 2018
Arthropoda	Arachnida	Scorpiones	Buthidae	Androctonus	australis	Androctonus australis	COI	606	37	0.0486457	Pelletier & Carstens, 2018
Arthropoda	Arachnida	Scorpiones	Buthidae	Androctonus	bicolor	Androctonus bicolor	COI	606	3	0.0313531	Pelletier & Carstens, 2018
Arthropoda	Arachnida	Scorpiones	Buthidae	Androctonus	mauritanicus	Androctonus mauritanicus	COI	606	12	0.0714358	Pelletier & Carstens, 2018
Arthropoda	Insecta	Lepidoptera	Noctuidae	Andropolia	aedon	Andropolia aedon	COI	658	5	0	Pelletier & Carstens, 2018
Arthropoda	Insecta	Lepidoptera	Noctuidae	Andropolia	contacta	Andropolia contacta	COI	658	10	0.00192567	Pelletier & Carstens, 2018
Arthropoda	Insecta	Lepidoptera	Noctuidae	Andropolia	diversilineata	Andropolia diversilineata	COI	658	10	0.00240623	Pelletier & Carstens, 2018
Arthropoda	Insecta	Lepidoptera	Noctuidae	Andropolia	theodori	Andropolia theodori	COI	658	3	0.0115668	Pelletier & Carstens, 2018
Arthropoda	Insecta	Coleoptera	Cerambycidae	Anelaphus	villosus	Anelaphus villosus	COI	658	3	0	Pelletier & Carstens, 2018
Arthropoda	Insecta	Hymenoptera	Tenthredinidae	Aneugmenus	coronatus	Aneugmenus coronatus	COI	658	5	0.00702703	Pelletier & Carstens, 2018
Arthropoda	Insecta	Hymenoptera	Tenthredinidae	Aneugmenus	padi	Aneugmenus padi	COI	658	15	0.0168399	Pelletier & Carstens, 2018
Arthropoda	Insecta	Hymenoptera	Tenthredinidae	Aneugmenus	temporalis	Aneugmenus temporalis	COI	649	3	0	Pelletier & Carstens, 2018
Arthropoda	Insecta	Lepidoptera	Geometridae	Angerona	prunaria	Angerona prunaria	COI	658	4	0	Pelletier & Carstens, 2018
Arthropoda	Insecta	Lepidoptera	Sphingidae	Angonyx	papuana	Angonyx papuana	COI	658	8	0.00240628	Pelletier & Carstens, 2018
Arthropoda	Insecta	Lepidoptera	Sphingidae	Angonyx	testacea	Angonyx testacea	COI	658	4	0.00582011	Pelletier & Carstens, 2018
Arthropoda	Insecta	Lepidoptera	Noctuidae	Anhimella	perbrunnea	Anhimella perbrunnea	COI	658	8	0.00811138	Pelletier & Carstens, 2018
Arthropoda	Insecta	Lepidoptera	Noctuidae	Anicla	ignicans	Anicla ignicans	COI	658	19	0.0169738	Pelletier & Carstens, 2018
Arthropoda	Insecta	Lepidoptera	Noctuidae	Anicla	infecta	Anicla infecta	COI	658	22	0.000450045	Pelletier & Carstens, 2018
Arthropoda	Insecta	Trichoptera	Calamoceratidae	Anisocentropus	pyraloides	Anisocentropus pyraloides	COI	658	8	0.00855216	Pelletier & Carstens, 2018
Arthropoda	Insecta	Lepidoptera	Hesperiidae	Anisochoria	polysticta	Anisochoria polysticta	COI	658	5	0	Pelletier & Carstens, 2018
Arthropoda	Insecta	Coleoptera	Coccinellidae	Anisosticta	bitriangularis	Anisosticta bitriangularis	COI	658	6	0.00430107	Pelletier & Carstens, 2018
Arthropoda	Insecta	Lepidoptera	Hesperiidae	Anisynta	dominula	Anisynta dominula	COI	658	3	0.00405269	Pelletier & Carstens, 2018
Arthropoda	Insecta	Lepidoptera	Hesperiidae	Anisynta	sphenosema	Anisynta sphenosema	COI	658	3	0.0278788	Pelletier & Carstens, 2018
Arthropoda	Insecta	Lepidoptera	Noctuidae	Annaphila	diva	Annaphila diva	COI	658	6	0.00151976	Pelletier & Carstens, 2018
Arthropoda	Insecta	Lepidoptera	Noctuidae	Anoba	pohli	Anoba pohli	COI	658	17	0.000187038	Pelletier & Carstens, 2018
Arthropoda	Insecta	Hymenoptera	Formicidae	Anochetus	grandidieri	Anochetus grandidieri	COI	662	162	0.0054776	Pelletier & Carstens, 2018
Arthropoda	Insecta	Hymenoptera	Formicidae	Anochetus	madagascarensis	Anochetus madagascarensis	COI	658	138	0.00862876	Pelletier & Carstens, 2018
Arthropoda	Insecta	Hymenoptera	Formicidae	Anochetus	mayri	Anochetus mayri	COI	657	13	0	Pelletier & Carstens, 2018
Arthropoda	Insecta	Hymenoptera	Formicidae	Anochetus	pubescens	Anochetus pubescens	COI	658	8	0.00927644	Pelletier & Carstens, 2018
Arthropoda	Insecta	Lepidoptera	Noctuidae	Anomis	angulata	Anomis angulata	COI	655	4	0.00286862	Pelletier & Carstens, 2018
Arthropoda	Insecta	Lepidoptera	Noctuidae	Anomis	editrix	Anomis editrix	COI	659	17	0.0018443	Pelletier & Carstens, 2018
Arthropoda	Insecta	Lepidoptera	Noctuidae	Anomis	figlina	Anomis figlina	COI	658	4	0.000909091	Pelletier & Carstens, 2018
Arthropoda	Insecta	Lepidoptera	Noctuidae	Anomis	flava	Anomis flava	COI	653	5	0.00229885	Pelletier & Carstens, 2018
Arthropoda	Insecta	Lepidoptera	Noctuidae	Anomis	gentilis	Anomis gentilis	COI	658	13	0.000770515	Pelletier & Carstens, 2018
Arthropoda	Insecta	Lepidoptera	Noctuidae	Anomis	luridula	Anomis luridula	COI	658	79	0.00136242	Pelletier & Carstens, 2018
Arthropoda	Insecta	Lepidoptera	Oecophoridae	Anomozancla	scopariella	Anomozancla scopariella	COI	658	3	0.00506586	Pelletier & Carstens, 2018
Arthropoda	Malacostraca	Amphipoda	Uristidae	Anonyx	makarovi	Anonyx makarovi	COI	658	6	0.00547113	Pelletier & Carstens, 2018
Arthropoda	Malacostraca	Amphipoda	Uristidae	Anonyx	sarsi	Anonyx sarsi	COI	658	13	0.0028057	Pelletier & Carstens, 2018
Arthropoda	Insecta	Diptera	Culicidae	Anopheles	albitarsis	Anopheles albitarsis	COI	658	112	0.0104547	Pelletier & Carstens, 2018
Arthropoda	Insecta	Diptera	Culicidae	Anopheles	annularis	Anopheles annularis	COI	658	3	0.017094	Pelletier & Carstens, 2018
Arthropoda	Insecta	Diptera	Culicidae	Anopheles	annulipes	Anopheles annulipes	COI	258	4	0.0497416	Pelletier & Carstens, 2018
Arthropoda	Insecta	Diptera	Culicidae	Anopheles	argyritarsis	Anopheles argyritarsis	COI	1510	3	0.0259481	Pelletier & Carstens, 2018
Arthropoda	Insecta	Diptera	Culicidae	Anopheles	barbirostris	Anopheles barbirostris	COI	817	10	0.0771989	Pelletier & Carstens, 2018
Arthropoda	Insecta	Diptera	Culicidae	Anopheles	benarrochi	Anopheles benarrochi	COI	668	4	0.00161551	Pelletier & Carstens, 2018
Arthropoda	Insecta	Diptera	Culicidae	Anopheles	braziliensis	Anopheles braziliensis	COI	1510	6	0.0195096	Pelletier & Carstens, 2018
Arthropoda	Insecta	Diptera	Culicidae	Anopheles	calderoni	Anopheles calderoni	COI	658	11	0.00723957	Pelletier & Carstens, 2018
Arthropoda	Insecta	Diptera	Culicidae	Anopheles	culicifacies	Anopheles culicifacies	COI	658	5	0.00425532	Pelletier & Carstens, 2018
Arthropoda	Insecta	Diptera	Culicidae	Anopheles	darlingi	Anopheles darlingi	COI	1531	17	0.146977	Pelletier & Carstens, 2018
Arthropoda	Insecta	Diptera	Culicidae	Anopheles	deaneorum	Anopheles deaneorum	COI	658	39	0.0125504	Pelletier & Carstens, 2018
Arthropoda	Insecta	Diptera	Culicidae	Anopheles	dirus	Anopheles dirus	COI	221	34	0.00535566	Pelletier & Carstens, 2018
Arthropoda	Insecta	Diptera	Culicidae	Anopheles	dunhami	Anopheles dunhami	COI	677	3	0.0156006	Pelletier & Carstens, 2018
Arthropoda	Insecta	Diptera	Culicidae	Anopheles	evansae	Anopheles evansae	COI	660	6	0.0154002	Pelletier & Carstens, 2018
Arthropoda	Insecta	Diptera	Culicidae	Anopheles	galvaoi	Anopheles galvaoi	COI	667	3	0.00306749	Pelletier & Carstens, 2018
Arthropoda	Insecta	Diptera	Culicidae	Anopheles	konderi	Anopheles konderi	COI	658	15	0.0206038	Pelletier & Carstens, 2018
Arthropoda	Insecta	Diptera	Culicidae	Anopheles	labranchiae	Anopheles labranchiae	COI	658	89	0.00505003	Pelletier & Carstens, 2018
Arthropoda	Insecta	Diptera	Culicidae	Anopheles	lepidotus	Anopheles lepidotus	COI	658	5	0.00848806	Pelletier & Carstens, 2018
Arthropoda	Insecta	Diptera	Culicidae	Anopheles	lutzii	Anopheles lutzii	COI	658	7	0.00506586	Pelletier & Carstens, 2018
Arthropoda	Insecta	Diptera	Culicidae	Anopheles	marajoara	Anopheles marajoara	COI	1510	76	0.00614408	Pelletier & Carstens, 2018
Arthropoda	Insecta	Diptera	Culicidae	Anopheles	nuneztovari	Anopheles nuneztovari	COI	667	4	0.0143722	Pelletier & Carstens, 2018
Arthropoda	Insecta	Diptera	Culicidae	Anopheles	oswaldoi	Anopheles oswaldoi	COI	675	16	0.0184067	Pelletier & Carstens, 2018
Arthropoda	Insecta	Diptera	Culicidae	Anopheles	parvus	Anopheles parvus	COI	679	9	0.00992686	Pelletier & Carstens, 2018
Arthropoda	Insecta	Diptera	Culicidae	Anopheles	peditaeniatus	Anopheles peditaeniatus	COI	658	8	0.00341945	Pelletier & Carstens, 2018
Arthropoda	Insecta	Diptera	Culicidae	Anopheles	pulcherrimus	Anopheles pulcherrimus	COI	658	8	0.000791139	Pelletier & Carstens, 2018
Arthropoda	Insecta	Diptera	Culicidae	Anopheles	punctimacula	Anopheles punctimacula	COI	615	14	0.0244796	Pelletier & Carstens, 2018
Arthropoda	Insecta	Diptera	Culicidae	Anopheles	punctipennis	Anopheles punctipennis	COI	658	5	0.0734043	Pelletier & Carstens, 2018
Arthropoda	Insecta	Diptera	Culicidae	Anopheles	rangeli	Anopheles rangeli	COI	1510	8	0.00960703	Pelletier & Carstens, 2018
Arthropoda	Insecta	Diptera	Culicidae	Anopheles	rondoni	Anopheles rondoni	COI	658	3	0.00607903	Pelletier & Carstens, 2018
Arthropoda	Insecta	Diptera	Culicidae	Anopheles	stephensi	Anopheles stephensi	COI	658	30	0.000727273	Pelletier & Carstens, 2018
Arthropoda	Insecta	Diptera	Culicidae	Anopheles	strodei	Anopheles strodei	COI	669	13	0.011859	Pelletier & Carstens, 2018
Arthropoda	Insecta	Diptera	Culicidae	Anopheles	subpictus	Anopheles subpictus	COI	788	49	0.00578231	Pelletier & Carstens, 2018
Arthropoda	Insecta	Diptera	Culicidae	Anopheles	triannulatus	Anopheles triannulatus	COI	1510	8	0.0204945	Pelletier & Carstens, 2018
Arthropoda	Insecta	Hymenoptera	Formicidae	Anoplolepis	gracilipes	Anoplolepis gracilipes	COI	632	21	0.00125023	Pelletier & Carstens, 2018
Arthropoda	Insecta	Hymenoptera	Tenthredinidae	Anoplonyx	ovatus	Anoplonyx ovatus	COI	658	7	0.00117	Pelletier & Carstens, 2018
Arthropoda	Insecta	Lepidoptera	Noctuidae	Anorthoa	munda	Anorthoa munda	COI	658	4	0	Pelletier & Carstens, 2018
Arthropoda	Insecta	Lepidoptera	Noctuidae	Anorthodes	tarda	Anorthodes tarda	COI	658	27	0.00126725	Pelletier & Carstens, 2018
Arthropoda	Insecta	Lepidoptera	Noctuidae	Antachara	diminuta	Antachara diminuta	COI	658	28	0	Pelletier & Carstens, 2018
Arthropoda	Insecta	Lepidoptera	Noctuidae	Antachara	rotundata	Antachara rotundata	COI	658	63	0.000524941	Pelletier & Carstens, 2018
Arthropoda	Insecta	Lepidoptera	Notodontidae	Antaea	lichyi	Antaea lichyi	COI	658	27	0.00279213	Pelletier & Carstens, 2018
Arthropoda	Insecta	Lepidoptera	Notodontidae	Antaea	licormas	Antaea licormas	COI	658	9	0.000774293	Pelletier & Carstens, 2018
Arthropoda	Insecta	Lepidoptera	Oecophoridae	Antaeotricha	fascicularis	Antaeotricha fascicularis	COI	658	15	0.0032711	Pelletier & Carstens, 2018
Arthropoda	Insecta	Lepidoptera	Oecophoridae	Antaeotricha	humilis	Antaeotricha humilis	COI	658	33	0.00301444	Pelletier & Carstens, 2018
Arthropoda	Insecta	Lepidoptera	Oecophoridae	Antaeotricha	leucillana	Antaeotricha leucillana	COI	658	15	0.00816752	Pelletier & Carstens, 2018
Arthropoda	Insecta	Lepidoptera	Oecophoridae	Antaeotricha	marmorea	Antaeotricha marmorea	COI	658	21	0.000557565	Pelletier & Carstens, 2018
Arthropoda	Insecta	Lepidoptera	Oecophoridae	Antaeotricha	renselariana	Antaeotricha renselariana	COI	658	21	0.00187429	Pelletier & Carstens, 2018
Arthropoda	Insecta	Lepidoptera	Oecophoridae	Antaeotricha	schlaegeri	Antaeotricha schlaegeri	COI	658	9	0.00774294	Pelletier & Carstens, 2018
Arthropoda	Insecta	Lepidoptera	Oecophoridae	Antaeotricha	thapsinopa	Antaeotricha thapsinopa	COI	658	3	0	Pelletier & Carstens, 2018
Arthropoda	Insecta	Lepidoptera	Pieridae	Anteos	maerula	Anteos maerula	COI	658	4	0.000874126	Pelletier & Carstens, 2018
Arthropoda	Insecta	Lepidoptera	Geometridae	Antepione	thisoaria	Antepione thisoaria	COI	658	6	0.000817996	Pelletier & Carstens, 2018
Arthropoda	Insecta	Lepidoptera	Riodinidae	Anteros	formosus	Anteros formosus	COI	658	5	0.000911854	Pelletier & Carstens, 2018
Arthropoda	Insecta	Lepidoptera	Nymphalidae	Anthanassa	ardys	Anthanassa ardys	COI	662	9	0.000378573	Pelletier & Carstens, 2018
Arthropoda	Insecta	Lepidoptera	Nymphalidae	Anthanassa	frisia	Anthanassa frisia	COI	658	9	0.000675447	Pelletier & Carstens, 2018
Arthropoda	Insecta	Lepidoptera	Anthelidae	Anthela	addita	Anthela addita	COI	609	3	0.0203139	Pelletier & Carstens, 2018
Arthropoda	Insecta	Lepidoptera	Lycaenidae	Anthene	seltuttus	Anthene seltuttus	COI	658	3	0.0130293	Pelletier & Carstens, 2018
Arthropoda	Insecta	Lepidoptera	Saturniidae	Antheraea	polyphemus	Antheraea polyphemus	COI	696	12	0.00261417	Pelletier & Carstens, 2018
Arthropoda	Insecta	Lepidoptera	Pieridae	Anthocharis	cardamines	Anthocharis cardamines	COI	658	18	0.00268568	Pelletier & Carstens, 2018
Arthropoda	Insecta	Diptera	Sarcophagidae	Anthomyia	pluvialis	Anthomyia pluvialis	COI	658	3	0.0492611	Pelletier & Carstens, 2018
Arthropoda	Insecta	Lepidoptera	Choreutidae	Anthophila	fabriciana	Anthophila fabriciana	COI	684	11	0.00519481	Pelletier & Carstens, 2018
Arthropoda	Insecta	Ephemeroptera	Potamanthidae	Anthopotamus	verticis	Anthopotamus verticis	COI	658	3	0.00101317	Pelletier & Carstens, 2018
Arthropoda	Insecta	Lepidoptera	Hesperiidae	Anthoptus	epictetus	Anthoptus epictetus	COI	658	30	0.00057271	Pelletier & Carstens, 2018
Arthropoda	Insecta	Lepidoptera	Tortricidae	Anthozela	chrysoxantha	Anthozela chrysoxantha	COI	658	4	0.0172239	Pelletier & Carstens, 2018
Arthropoda	Insecta	Lepidoptera	Noctuidae	Antiblemma	agnita	Antiblemma agnita	COI	658	4	0	Pelletier & Carstens, 2018
Arthropoda	Insecta	Lepidoptera	Noctuidae	Antiblemma	alcinoe	Antiblemma alcinoe	COI	658	5	0.00157729	Pelletier & Carstens, 2018
Arthropoda	Insecta	Lepidoptera	Noctuidae	Antiblemma	ceras	Antiblemma ceras	COI	659	25	0.000448598	Pelletier & Carstens, 2018
Arthropoda	Insecta	Lepidoptera	Noctuidae	Antiblemma	hamilcar	Antiblemma hamilcar	COI	658	21	0.00138169	Pelletier & Carstens, 2018
Arthropoda	Insecta	Lepidoptera	Noctuidae	Antiblemma	incarnans	Antiblemma incarnans	COI	658	3	0.00202634	Pelletier & Carstens, 2018
Arthropoda	Insecta	Lepidoptera	Noctuidae	Antiblemma	leucospila	Antiblemma leucospila	COI	658	3	0	Pelletier & Carstens, 2018
Arthropoda	Insecta	Lepidoptera	Noctuidae	Antiblemma	memoranda	Antiblemma memoranda	COI	658	4	0	Pelletier & Carstens, 2018
Arthropoda	Insecta	Lepidoptera	Noctuidae	Antiblemma	pira	Antiblemma pira	COI	658	6	0	Pelletier & Carstens, 2018
Arthropoda	Insecta	Lepidoptera	Noctuidae	Anticarsia	gemmatalis	Anticarsia gemmatalis	COI	658	33	0.00226402	Pelletier & Carstens, 2018
Arthropoda	Insecta	Lepidoptera	Noctuidae	Anticarsia	irrorata	Anticarsia irrorata	COI	407	4	0.0012285	Pelletier & Carstens, 2018
Arthropoda	Insecta	Diptera	Sciomyzidae	Anticheta	melanosoma	Anticheta melanosoma	COI	658	4	0.000831947	Pelletier & Carstens, 2018
Arthropoda	Insecta	Lepidoptera	Arctiidae	Antichloris	viridis	Antichloris viridis	COI	662	4	0.000851789	Pelletier & Carstens, 2018
Arthropoda	Insecta	Lepidoptera	Geometridae	Anticlea	derivata	Anticlea derivata	COI	658	3	0.00674536	Pelletier & Carstens, 2018
Arthropoda	Insecta	Lepidoptera	Geometridae	Anticlea	multiferata	Anticlea multiferata	COI	658	12	0.00244698	Pelletier & Carstens, 2018
Arthropoda	Insecta	Lepidoptera	Geometridae	Anticlea	vasiliata	Anticlea vasiliata	COI	658	26	0.00146472	Pelletier & Carstens, 2018
Arthropoda	Insecta	Lepidoptera	Geometridae	Anticollix	sparsata	Anticollix sparsata	COI	658	4	0.00177936	Pelletier & Carstens, 2018
Arthropoda	Insecta	Lepidoptera	Hesperiidae	Antigonus	erosus	Antigonus erosus	COI	658	34	0.00132982	Pelletier & Carstens, 2018
Arthropoda	Insecta	Lepidoptera	Hesperiidae	Antigonus	nearchus	Antigonus nearchus	COI	658	6	0.00185185	Pelletier & Carstens, 2018
Arthropoda	Insecta	Lepidoptera	Notodontidae	Antimima	corystes	Antimima corystes	COI	658	3	0.00363636	Pelletier & Carstens, 2018
Arthropoda	Insecta	Lepidoptera	Geometridae	Antimimistis	illaudata	Antimimistis illaudata	COI	616	3	0	Pelletier & Carstens, 2018
Arthropoda	Insecta	Lepidoptera	Oecophoridae	Antiopala	ebenospila	Antiopala ebenospila	COI	658	3	0.0121433	Pelletier & Carstens, 2018
Arthropoda	Insecta	Lepidoptera	Notodontidae	Antiopha	multilinea	Antiopha multilinea	COI	658	19	0.00224761	Pelletier & Carstens, 2018
Arthropoda	Insecta	Lepidoptera	Hesperiidae	Antipodia	atralba	Antipodia atralba	COI	658	4	0.0159574	Pelletier & Carstens, 2018
Arthropoda	Insecta	Lepidoptera	Oecophoridae	Antipterna	lithophanes	Antipterna lithophanes	COI	658	3	0.00493827	Pelletier & Carstens, 2018
Arthropoda	Insecta	Lepidoptera	Oecophoridae	Antipterna	ptychomochla	Antipterna ptychomochla	COI	658	4	0.0274691	Pelletier & Carstens, 2018
Arthropoda	Insecta	Lepidoptera	Nymphalidae	Antirrhea	lindigii	Antirrhea lindigii	COI	662	8	0.00302663	Pelletier & Carstens, 2018
Arthropoda	Insecta	Lepidoptera	Heliozelidae	Antispila	ampelopsifoliella	Antispila ampelopsifoliella	COI	658	3	0.00101317	Pelletier & Carstens, 2018
Arthropoda	Insecta	Lepidoptera	Heliozelidae	Antispila	treitschkiella	Antispila treitschkiella	COI	665	5	0.00064	Pelletier & Carstens, 2018
Arthropoda	Arachnida	Araneae	Hahniidae	Antistea	brunnea	Antistea brunnea	COI	658	9	0.000675447	Pelletier & Carstens, 2018
Arthropoda	Insecta	Lepidoptera	Notodontidae	Anurocampa	mingens	Anurocampa mingens	COI	658	24	0.0170201	Pelletier & Carstens, 2018
Arthropoda	Insecta	Lepidoptera	Arctiidae	Anycles	adusta	Anycles adusta	COI	661	7	0.00110742	Pelletier & Carstens, 2018
Arthropoda	Arachnida	Araneae	Anyphaenidae	Anyphaena	pectorosa	Anyphaena pectorosa	COI	658	6	0.0035461	Pelletier & Carstens, 2018
Arthropoda	Insecta	Hymenoptera	Ichneumonidae	Aoplus	groenlandicus	Aoplus groenlandicus	COI	658	22	0.00104444	Pelletier & Carstens, 2018
Arthropoda	Insecta	Lepidoptera	Noctuidae	Apamea	alia	Apamea alia	COI	658	25	0.00190972	Pelletier & Carstens, 2018
Arthropoda	Insecta	Lepidoptera	Noctuidae	Apamea	amputatrix	Apamea amputatrix	COI	659	103	0.00142868	Pelletier & Carstens, 2018
Arthropoda	Insecta	Lepidoptera	Noctuidae	Apamea	antennata	Apamea antennata	COI	658	34	0.0033557	Pelletier & Carstens, 2018
Arthropoda	Insecta	Lepidoptera	Noctuidae	Apamea	burgessi	Apamea burgessi	COI	658	8	0.0254237	Pelletier & Carstens, 2018
Arthropoda	Insecta	Lepidoptera	Noctuidae	Apamea	cariosa	Apamea cariosa	COI	658	4	0	Pelletier & Carstens, 2018
Arthropoda	Insecta	Lepidoptera	Noctuidae	Apamea	centralis	Apamea centralis	COI	658	11	0	Pelletier & Carstens, 2018
Arthropoda	Insecta	Lepidoptera	Noctuidae	Apamea	cogitata	Apamea cogitata	COI	658	136	0.00109197	Pelletier & Carstens, 2018
Arthropoda	Insecta	Lepidoptera	Noctuidae	Apamea	commoda	Apamea commoda	COI	658	65	0.00660304	Pelletier & Carstens, 2018
Arthropoda	Insecta	Lepidoptera	Noctuidae	Apamea	crenata	Apamea crenata	COI	658	7	0.00271248	Pelletier & Carstens, 2018
Arthropoda	Insecta	Lepidoptera	Noctuidae	Apamea	cristata	Apamea cristata	COI	658	3	0	Pelletier & Carstens, 2018
Arthropoda	Insecta	Lepidoptera	Noctuidae	Apamea	cuculliformis	Apamea cuculliformis	COI	658	6	0.000542888	Pelletier & Carstens, 2018
Arthropoda	Insecta	Lepidoptera	Noctuidae	Apamea	devastator	Apamea devastator	COI	658	123	0.000813386	Pelletier & Carstens, 2018
Arthropoda	Insecta	Lepidoptera	Noctuidae	Apamea	dubitans	Apamea dubitans	COI	658	9	0.0004004	Pelletier & Carstens, 2018
Arthropoda	Insecta	Lepidoptera	Noctuidae	Apamea	finitima	Apamea finitima	COI	658	5	0.00353698	Pelletier & Carstens, 2018
Arthropoda	Insecta	Lepidoptera	Noctuidae	Apamea	helva	Apamea helva	COI	658	5	0.00699088	Pelletier & Carstens, 2018
Arthropoda	Insecta	Lepidoptera	Noctuidae	Apamea	impulsa	Apamea impulsa	COI	658	7	0.0021645	Pelletier & Carstens, 2018
Arthropoda	Insecta	Lepidoptera	Noctuidae	Apamea	indocilis	Apamea indocilis	COI	658	5	0	Pelletier & Carstens, 2018
Arthropoda	Insecta	Lepidoptera	Noctuidae	Apamea	inficita	Apamea inficita	COI	658	39	0.00140647	Pelletier & Carstens, 2018
Arthropoda	Insecta	Lepidoptera	Noctuidae	Apamea	inordinata	Apamea inordinata	COI	658	22	0	Pelletier & Carstens, 2018
Arthropoda	Insecta	Lepidoptera	Noctuidae	Apamea	lignicolora	Apamea lignicolora	COI	658	28	0.000354228	Pelletier & Carstens, 2018
Arthropoda	Insecta	Lepidoptera	Noctuidae	Apamea	longula	Apamea longula	COI	658	31	0.000819624	Pelletier & Carstens, 2018
Arthropoda	Insecta	Lepidoptera	Noctuidae	Apamea	lutosa	Apamea lutosa	COI	658	5	0.000918836	Pelletier & Carstens, 2018
Arthropoda	Insecta	Lepidoptera	Noctuidae	Apamea	maillardi	Apamea maillardi	COI	658	9	0.00813115	Pelletier & Carstens, 2018
Arthropoda	Insecta	Lepidoptera	Noctuidae	Apamea	maxima	Apamea maxima	COI	658	8	0.00041876	Pelletier & Carstens, 2018
Arthropoda	Insecta	Lepidoptera	Noctuidae	Apamea	monoglypha	Apamea monoglypha	COI	658	8	0.00113982	Pelletier & Carstens, 2018
Arthropoda	Insecta	Lepidoptera	Noctuidae	Apamea	nigrior	Apamea nigrior	COI	658	4	0	Pelletier & Carstens, 2018
Arthropoda	Insecta	Lepidoptera	Noctuidae	Apamea	occidens	Apamea occidens	COI	658	4	0.00177305	Pelletier & Carstens, 2018
Arthropoda	Insecta	Lepidoptera	Noctuidae	Apamea	ophiogramma	Apamea ophiogramma	COI	658	34	0.000510621	Pelletier & Carstens, 2018
Arthropoda	Insecta	Lepidoptera	Noctuidae	Apamea	plutonia	Apamea plutonia	COI	658	5	0.00266667	Pelletier & Carstens, 2018
Arthropoda	Insecta	Lepidoptera	Noctuidae	Apamea	rubrirena	Apamea rubrirena	COI	658	3	0.00211305	Pelletier & Carstens, 2018
Arthropoda	Insecta	Lepidoptera	Noctuidae	Apamea	schildei	Apamea schildei	COI	658	8	0.00531915	Pelletier & Carstens, 2018
Arthropoda	Insecta	Lepidoptera	Noctuidae	Apamea	scolopacina	Apamea scolopacina	COI	658	3	0	Pelletier & Carstens, 2018
Arthropoda	Insecta	Lepidoptera	Noctuidae	Apamea	sordens	Apamea sordens	COI	658	53	0.00567622	Pelletier & Carstens, 2018
Arthropoda	Insecta	Lepidoptera	Noctuidae	Apamea	spaldingi	Apamea spaldingi	COI	658	13	0.00024266	Pelletier & Carstens, 2018
Arthropoda	Insecta	Lepidoptera	Noctuidae	Apamea	sublustris	Apamea sublustris	COI	658	3	0.00405269	Pelletier & Carstens, 2018
Arthropoda	Insecta	Lepidoptera	Noctuidae	Apamea	unanimis	Apamea unanimis	COI	658	31	0.000378024	Pelletier & Carstens, 2018
Arthropoda	Insecta	Lepidoptera	Noctuidae	Apamea	verbascoides	Apamea verbascoides	COI	658	7	0.000888691	Pelletier & Carstens, 2018
Arthropoda	Insecta	Lepidoptera	Noctuidae	Apamea	vultuosa	Apamea vultuosa	COI	658	9	0.028312	Pelletier & Carstens, 2018
Arthropoda	Insecta	Lepidoptera	Noctuidae	Apamea	zeta	Apamea zeta	COI	658	73	0.00824218	Pelletier & Carstens, 2018
Arthropoda	Insecta	Hymenoptera	Braconidae	Apanteles	ensiger	Apanteles ensiger	COI	658	20	0.0113755	Pelletier & Carstens, 2018
Arthropoda	Insecta	Hymenoptera	Braconidae	Apanteles	fumiferanae	Apanteles fumiferanae	COI	658	31	0.00382723	Pelletier & Carstens, 2018
Arthropoda	Insecta	Hymenoptera	Braconidae	Apanteles	petrovae	Apanteles petrovae	COI	658	9	0.00477431	Pelletier & Carstens, 2018
Arthropoda	Insecta	Lepidoptera	Arctiidae	Apantesis	nais	Apantesis nais	COI	658	7	0.00531871	Pelletier & Carstens, 2018
Arthropoda	Insecta	Lepidoptera	Arctiidae	Apantesis	phalerata	Apantesis phalerata	COI	658	8	0.00922882	Pelletier & Carstens, 2018
Arthropoda	Insecta	Trichoptera	Apataniidae	Apatania	incerta	Apatania incerta	COI	658	4	0.0309017	Pelletier & Carstens, 2018
Arthropoda	Insecta	Trichoptera	Apataniidae	Apatania	stigmatella	Apatania stigmatella	COI	633	3	0.0130506	Pelletier & Carstens, 2018
Arthropoda	Insecta	Trichoptera	Apataniidae	Apatania	zonella	Apatania zonella	COI	682	4	0	Pelletier & Carstens, 2018
Arthropoda	Insecta	Lepidoptera	Nymphalidae	Apatura	ilia	Apatura ilia	COI	658	12	0.00322863	Pelletier & Carstens, 2018
Arthropoda	Insecta	Lepidoptera	Nymphalidae	Apatura	iris	Apatura iris	COI	658	11	0.00265081	Pelletier & Carstens, 2018
Arthropoda	Insecta	Lepidoptera	Nymphalidae	Apatura	metis	Apatura metis	COI	658	5	0	Pelletier & Carstens, 2018
Arthropoda	Insecta	Lepidoptera	Hesperiidae	Apaustus	gracilis	Apaustus gracilis	COI	658	3	0	Pelletier & Carstens, 2018
Arthropoda	Insecta	Lepidoptera	Geometridae	Apeira	syringaria	Apeira syringaria	COI	658	4	0.00265018	Pelletier & Carstens, 2018
Arthropoda	Insecta	Lepidoptera	Notodontidae	Apela	neobule	Apela neobule	COI	659	33	0.00325693	Pelletier & Carstens, 2018
Arthropoda	Insecta	Hymenoptera	Tenthredinidae	Apethymus	apicalis	Apethymus apicalis	COI	626	4	0.000837521	Pelletier & Carstens, 2018
Arthropoda	Insecta	Hymenoptera	Tenthredinidae	Apethymus	cereus	Apethymus cereus	COI	625	3	0.0140237	Pelletier & Carstens, 2018
Arthropoda	Insecta	Hymenoptera	Tenthredinidae	Apethymus	filiformis	Apethymus filiformis	COI	623	3	0.00603318	Pelletier & Carstens, 2018
Arthropoda	Insecta	Hymenoptera	Tenthredinidae	Apethymus	serotinus	Apethymus serotinus	COI	658	6	0.031122	Pelletier & Carstens, 2018
Arthropoda	Insecta	Lepidoptera	Eupterotidae	Apha	aequalis	Apha aequalis	COI	658	4	0.00405269	Pelletier & Carstens, 2018
Arthropoda	Insecta	Lepidoptera	Nymphalidae	Aphantopus	hyperantus	Aphantopus hyperantus	COI	658	14	0.00159576	Pelletier & Carstens, 2018
Arthropoda	Insecta	Lepidoptera	Tortricidae	Aphelia	alleniana	Aphelia alleniana	COI	658	16	0.00108132	Pelletier & Carstens, 2018
Arthropoda	Insecta	Hymenoptera	Aphelinidae	Aphelinus	varipes	Aphelinus varipes	COI	663	6	0.00419287	Pelletier & Carstens, 2018
Arthropoda	Insecta	Hemiptera	Aphididae	Aphis	affinis	Aphis affinis	COI	609	3	0	Pelletier & Carstens, 2018
Arthropoda	Insecta	Hemiptera	Aphididae	Aphis	asclepiadis	Aphis asclepiadis	COI	1495	7	0.00252286	Pelletier & Carstens, 2018
Arthropoda	Insecta	Hemiptera	Aphididae	Aphis	astragalina	Aphis astragalina	COI	658	10	0	Pelletier & Carstens, 2018
Arthropoda	Insecta	Hemiptera	Aphididae	Aphis	caliginosa	Aphis caliginosa	COI	1495	4	0.00441501	Pelletier & Carstens, 2018
Arthropoda	Insecta	Hemiptera	Aphididae	Aphis	coreopsidis	Aphis coreopsidis	COI	1495	6	0.0203364	Pelletier & Carstens, 2018
Arthropoda	Insecta	Hemiptera	Aphididae	Aphis	craccae	Aphis craccae	COI	1495	5	0	Pelletier & Carstens, 2018
Arthropoda	Insecta	Hemiptera	Aphididae	Aphis	craccivora	Aphis craccivora	COI	1495	13	0.0150563	Pelletier & Carstens, 2018
Arthropoda	Insecta	Hemiptera	Aphididae	Aphis	cytisorum	Aphis cytisorum	COI	654	3	0	Pelletier & Carstens, 2018
Arthropoda	Insecta	Hemiptera	Aphididae	Aphis	decepta	Aphis decepta	COI	1495	8	0	Pelletier & Carstens, 2018
Arthropoda	Insecta	Hemiptera	Aphididae	Aphis	fabae	Aphis fabae	COI	1291	3	0.000522876	Pelletier & Carstens, 2018
Arthropoda	Insecta	Hemiptera	Aphididae	Aphis	fabae	Aphis fabae	COI	686	10	0.0820173	Pelletier & Carstens, 2018
Arthropoda	Insecta	Hemiptera	Aphididae	Aphis	farinosa	Aphis farinosa	COI	1495	9	0.00217865	Pelletier & Carstens, 2018
Arthropoda	Insecta	Hemiptera	Aphididae	Aphis	frangulae	Aphis frangulae	COI	609	14	0.00135333	Pelletier & Carstens, 2018
Arthropoda	Insecta	Hemiptera	Aphididae	Aphis	glycines	Aphis glycines	COI	1495	10	0.00928962	Pelletier & Carstens, 2018
Arthropoda	Insecta	Hemiptera	Aphididae	Aphis	glycines	Aphis glycines	COI	1291	3	0	Pelletier & Carstens, 2018
Arthropoda	Insecta	Hemiptera	Aphididae	Aphis	gossypii	Aphis gossypii	COI	1547	108	0.0289121	Pelletier & Carstens, 2018
Arthropoda	Insecta	Hemiptera	Aphididae	Aphis	hederae	Aphis hederae	COI	1495	5	0	Pelletier & Carstens, 2018
Arthropoda	Insecta	Hemiptera	Aphididae	Aphis	hyperici	Aphis hyperici	COI	1291	3	0.000516396	Pelletier & Carstens, 2018
Arthropoda	Insecta	Hemiptera	Aphididae	Aphis	impatientis	Aphis impatientis	COI	1495	3	0	Pelletier & Carstens, 2018
Arthropoda	Insecta	Hemiptera	Aphididae	Aphis	laciniariae	Aphis laciniariae	COI	1290	3	0	Pelletier & Carstens, 2018
Arthropoda	Insecta	Hemiptera	Aphididae	Aphis	lugentis	Aphis lugentis	COI	1495	5	0	Pelletier & Carstens, 2018
Arthropoda	Insecta	Hemiptera	Aphididae	Aphis	maculatae	Aphis maculatae	COI	1495	3	0	Pelletier & Carstens, 2018
Arthropoda	Insecta	Hemiptera	Aphididae	Aphis	nasturtii	Aphis nasturtii	COI	1495	17	0.000260281	Pelletier & Carstens, 2018
Arthropoda	Insecta	Hemiptera	Aphididae	Aphis	neilliae	Aphis neilliae	COI	658	3	0.00405885	Pelletier & Carstens, 2018
Arthropoda	Insecta	Hemiptera	Aphididae	Aphis	neogillettei	Aphis neogillettei	COI	1495	4	0.00735835	Pelletier & Carstens, 2018
Arthropoda	Insecta	Hemiptera	Aphididae	Aphis	nerii	Aphis nerii	COI	1495	7	0	Pelletier & Carstens, 2018
Arthropoda	Insecta	Hemiptera	Aphididae	Aphis	oenotherae	Aphis oenotherae	COI	1491	8	0.000946074	Pelletier & Carstens, 2018
Arthropoda	Insecta	Hemiptera	Aphididae	Aphis	oestlundi	Aphis oestlundi	COI	1291	4	0	Pelletier & Carstens, 2018
Arthropoda	Insecta	Hemiptera	Aphididae	Aphis	oestlundi	Aphis oestlundi	COI	1495	6	0.00559235	Pelletier & Carstens, 2018
Arthropoda	Insecta	Hemiptera	Aphididae	Aphis	origani	Aphis origani	COI	609	7	0.00218938	Pelletier & Carstens, 2018
Arthropoda	Insecta	Hemiptera	Aphididae	Aphis	pomi	Aphis pomi	COI	658	76	0	Pelletier & Carstens, 2018
Arthropoda	Insecta	Hemiptera	Aphididae	Aphis	rubifolii	Aphis rubifolii	COI	1495	5	0	Pelletier & Carstens, 2018
Arthropoda	Insecta	Hemiptera	Aphididae	Aphis	rumicis	Aphis rumicis	COI	1503	4	0.0169242	Pelletier & Carstens, 2018
Arthropoda	Insecta	Hemiptera	Aphididae	Aphis	salicariae	Aphis salicariae	COI	1290	3	0	Pelletier & Carstens, 2018
Arthropoda	Insecta	Hemiptera	Aphididae	Aphis	sambuci	Aphis sambuci	COI	1290	6	0.0395866	Pelletier & Carstens, 2018
Arthropoda	Insecta	Hemiptera	Aphididae	Aphis	saniculae	Aphis saniculae	COI	1290	3	0	Pelletier & Carstens, 2018
Arthropoda	Insecta	Hemiptera	Aphididae	Aphis	sedi	Aphis sedi	COI	1495	13	0.00245014	Pelletier & Carstens, 2018
Arthropoda	Insecta	Hemiptera	Aphididae	Aphis	serpylli	Aphis serpylli	COI	609	3	0.00437876	Pelletier & Carstens, 2018
Arthropoda	Insecta	Hemiptera	Aphididae	Aphis	spiraecola	Aphis spiraecola	COI	1495	81	0.00141657	Pelletier & Carstens, 2018
Arthropoda	Insecta	Hemiptera	Aphididae	Aphis	thaspii	Aphis thaspii	COI	1290	4	0	Pelletier & Carstens, 2018
Arthropoda	Insecta	Hemiptera	Aphididae	Aphis	urticata	Aphis urticata	COI	1521	7	0.111762	Pelletier & Carstens, 2018
Arthropoda	Insecta	Hemiptera	Aphididae	Aphis	varians	Aphis varians	COI	1495	5	0.00706402	Pelletier & Carstens, 2018
Arthropoda	Insecta	Hemiptera	Aphididae	Aphis	vernoniae	Aphis vernoniae	COI	1495	7	0.00421408	Pelletier & Carstens, 2018
Arthropoda	Insecta	Hemiptera	Aphididae	Aphis	viburniphila	Aphis viburniphila	COI	1371	3	0.00294334	Pelletier & Carstens, 2018
Arthropoda	Insecta	Lepidoptera	Pyralidae	Aphomia	sociella	Aphomia sociella	COI	659	16	0.0194064	Pelletier & Carstens, 2018
Arthropoda	Insecta	Lepidoptera	Pieridae	Aphrissa	statira	Aphrissa statira	COI	658	27	0.000349406	Pelletier & Carstens, 2018
Arthropoda	Insecta	Hemiptera	Aphididae	Aphthargelia	symphoricarpi	Aphthargelia symphoricarpi	COI	658	3	0.00101317	Pelletier & Carstens, 2018
Arthropoda	Insecta	Lepidoptera	Crambidae	Apilocrocis	glaucosia	Apilocrocis glaucosia	COI	658	11	0.000277585	Pelletier & Carstens, 2018
Arthropoda	Insecta	Hymenoptera	Apidae	Apis	mellifera	Apis mellifera	COI	658	52	0.00407439	Pelletier & Carstens, 2018
Arthropoda	Insecta	Lepidoptera	Arctiidae	Apistosia	judas	Apistosia judas	COI	658	5	0.00243531	Pelletier & Carstens, 2018
Arthropoda	Insecta	Lepidoptera	Noctuidae	Aplectoides	condita	Aplectoides condita	COI	658	59	0.00388364	Pelletier & Carstens, 2018
Arthropoda	Insecta	Lepidoptera	Geometridae	Aplocera	efformata	Aplocera efformata	COI	658	4	0.00177305	Pelletier & Carstens, 2018
Arthropoda	Insecta	Lepidoptera	Geometridae	Aplocera	plagiata	Aplocera plagiata	COI	658	14	0.00575264	Pelletier & Carstens, 2018
Arthropoda	Insecta	Lepidoptera	Geometridae	Aplocera	praeformata	Aplocera praeformata	COI	658	3	0	Pelletier & Carstens, 2018
Arthropoda	Insecta	Lepidoptera	Geometridae	Aplogompha	costimaculata	Aplogompha costimaculata	COI	658	6	0.00582011	Pelletier & Carstens, 2018
Arthropoda	Insecta	Lepidoptera	Geometridae	Aplogompha	lafayi	Aplogompha lafayi	COI	658	3	0.00202634	Pelletier & Carstens, 2018
Arthropoda	Insecta	Lepidoptera	Oecophoridae	Aplota	nigricans	Aplota nigricans	COI	658	5	0	Pelletier & Carstens, 2018
Arthropoda	Insecta	Lepidoptera	Crambidae	Apoblepta	epicharis	Apoblepta epicharis	COI	658	3	0.0043431	Pelletier & Carstens, 2018
Arthropoda	Insecta	Lepidoptera	Limacodidae	Apoda	biguttata	Apoda biguttata	COI	658	10	0.00572888	Pelletier & Carstens, 2018
Arthropoda	Insecta	Lepidoptera	Limacodidae	Apoda	y-inversa	Apoda y-inversa	COI	658	7	0.00643289	Pelletier & Carstens, 2018
Arthropoda	Insecta	Lepidoptera	Geometridae	Apodasmia	rufonigraria	Apodasmia rufonigraria	COI	658	3	0.030303	Pelletier & Carstens, 2018
Arthropoda	Insecta	Lepidoptera	Crambidae	Apogeshna	stenialis	Apogeshna stenialis	COI	658	13	0.0307012	Pelletier & Carstens, 2018
Arthropoda	Insecta	Lepidoptera	Crambidae	Aponia	itzalis	Aponia itzalis	COI	658	9	0.00273569	Pelletier & Carstens, 2018
Arthropoda	Insecta	Lepidoptera	Crambidae	Aponia	minnithalis	Aponia minnithalis	COI	658	14	0.00233328	Pelletier & Carstens, 2018
Arthropoda	Insecta	Lepidoptera	Tortricidae	Apotomis	capreana	Apotomis capreana	COI	658	7	0.00358423	Pelletier & Carstens, 2018
Arthropoda	Insecta	Lepidoptera	Tortricidae	Apotomis	funerea	Apotomis funerea	COI	658	5	0	Pelletier & Carstens, 2018
Arthropoda	Insecta	Lepidoptera	Tortricidae	Apotomis	infida	Apotomis infida	COI	658	4	0.000759878	Pelletier & Carstens, 2018
Arthropoda	Insecta	Lepidoptera	Tortricidae	Apotomis	removana	Apotomis removana	COI	658	10	0.00070922	Pelletier & Carstens, 2018
Arthropoda	Insecta	Lepidoptera	Pieridae	Appias	ada	Appias ada	COI	658	3	0	Pelletier & Carstens, 2018
Arthropoda	Insecta	Lepidoptera	Pieridae	Appias	albina	Appias albina	COI	658	4	0.00303951	Pelletier & Carstens, 2018
Arthropoda	Insecta	Lepidoptera	Pieridae	Appias	lalassis	Appias lalassis	COI	658	3	0	Pelletier & Carstens, 2018
Arthropoda	Insecta	Lepidoptera	Pieridae	Appias	paulina	Appias paulina	COI	658	5	0.00972644	Pelletier & Carstens, 2018
Arthropoda	Insecta	Lepidoptera	Arctiidae	Aptilosia	crocea	Aptilosia crocea	COI	658	17	0.00118994	Pelletier & Carstens, 2018
Arthropoda	Insecta	Lepidoptera	Noctuidae	Araeopteron	canescens	Araeopteron canescens	COI	658	3	0.00121212	Pelletier & Carstens, 2018
Arthropoda	Insecta	Lepidoptera	Oecophoridae	Araeostoma	aenicta	Araeostoma aenicta	COI	658	4	0.0245694	Pelletier & Carstens, 2018
Arthropoda	Arachnida	Araneae	Araneidae	Araneus	corticarius	Araneus corticarius	COI	658	5	0	Pelletier & Carstens, 2018
Arthropoda	Arachnida	Araneae	Araneidae	Araneus	diadematus	Araneus diadematus	COI	666	14	0.00120611	Pelletier & Carstens, 2018
Arthropoda	Arachnida	Araneae	Araneidae	Araneus	gemmoides	Araneus gemmoides	COI	658	7	0.00651324	Pelletier & Carstens, 2018
Arthropoda	Arachnida	Araneae	Araneidae	Araneus	groenlandicola	Araneus groenlandicola	COI	658	15	0.00905923	Pelletier & Carstens, 2018
Arthropoda	Arachnida	Araneae	Araneidae	Araneus	marmoreus	Araneus marmoreus	COI	658	15	0.00408163	Pelletier & Carstens, 2018
Arthropoda	Arachnida	Araneae	Araneidae	Araneus	nordmanni	Araneus nordmanni	COI	658	15	0.00363316	Pelletier & Carstens, 2018
Arthropoda	Arachnida	Araneae	Araneidae	Araneus	saevus	Araneus saevus	COI	658	11	0.00307044	Pelletier & Carstens, 2018
Arthropoda	Arachnida	Araneae	Araneidae	Araneus	trifolium	Araneus trifolium	COI	658	5	0.00881459	Pelletier & Carstens, 2018
Arthropoda	Arachnida	Araneae	Araneidae	Araniella	displicata	Araniella displicata	COI	658	31	0.013088	Pelletier & Carstens, 2018
Arthropoda	Insecta	Lepidoptera	Nymphalidae	Araschnia	levana	Araschnia levana	COI	658	11	0	Pelletier & Carstens, 2018
Arthropoda	Insecta	Lepidoptera	Saturniidae	Archaeoattacus	edwardsii	Archaeoattacus edwardsii	COI	658	3	0.00202634	Pelletier & Carstens, 2018
Arthropoda	Insecta	Lepidoptera	Noctuidae	Archanara	neurica	Archanara neurica	COI	658	3	0	Pelletier & Carstens, 2018
Arthropoda	Insecta	Lepidoptera	Geometridae	Archephanes	zalosema	Archephanes zalosema	COI	658	5	0.00782609	Pelletier & Carstens, 2018
Arthropoda	Insecta	Diptera	Sphaeroceridae	Archiborborus	annulatus	Archiborborus annulatus	COI	658	3	0.0336391	Pelletier & Carstens, 2018
Arthropoda	Insecta	Diptera	Sphaeroceridae	Archiborborus	femoralis	Archiborborus femoralis	COI	658	3	0.029052	Pelletier & Carstens, 2018
Arthropoda	Insecta	Diptera	Sphaeroceridae	Archiborborus	maculipennis	Archiborborus maculipennis	COI	658	3	0.00426667	Pelletier & Carstens, 2018
Arthropoda	Insecta	Diptera	Sphaeroceridae	Archiborborus	quadrinotus	Archiborborus quadrinotus	COI	658	3	0.00944882	Pelletier & Carstens, 2018
Arthropoda	Insecta	Lepidoptera	Geometridae	Archiearis	infans	Archiearis infans	COI	658	3	0.011655	Pelletier & Carstens, 2018
Arthropoda	Insecta	Lepidoptera	Geometridae	Archiearis	parthenias	Archiearis parthenias	COI	658	5	0.0039312	Pelletier & Carstens, 2018
Arthropoda	Insecta	Lepidoptera	Tortricidae	Archilobesia	drymoptila	Archilobesia drymoptila	COI	658	6	0.00803474	Pelletier & Carstens, 2018
Arthropoda	Insecta	Lepidoptera	Tortricidae	Archips	packardiana	Archips packardiana	COI	658	17	0.00154665	Pelletier & Carstens, 2018
Arthropoda	Insecta	Lepidoptera	Tortricidae	Archips	purpurana	Archips purpurana	COI	658	9	0.00727305	Pelletier & Carstens, 2018
Arthropoda	Insecta	Lepidoptera	Tortricidae	Archips	striana	Archips striana	COI	658	4	0.0192012	Pelletier & Carstens, 2018
Arthropoda	Insecta	Lepidoptera	Arctiidae	Arctia	caja	Arctia caja	COI	658	7	0.0115791	Pelletier & Carstens, 2018
Arthropoda	Insecta	Lepidoptera	Arctiidae	Arctia	villica	Arctia villica	COI	658	7	0.054155	Pelletier & Carstens, 2018
Arthropoda	Insecta	Trichoptera	Limnephilidae	Arctopora	pulchella	Arctopora pulchella	COI	658	15	0.00310648	Pelletier & Carstens, 2018
Arthropoda	Insecta	Trichoptera	Hydropsychidae	Arctopsyche	irrorata	Arctopsyche irrorata	COI	658	5	0.00182371	Pelletier & Carstens, 2018
Arthropoda	Insecta	Trichoptera	Hydropsychidae	Arctopsyche	ladogensis	Arctopsyche ladogensis	COI	658	15	0.000402633	Pelletier & Carstens, 2018
Arthropoda	Insecta	Trichoptera	Hydropsychidae	Arctopsyche	trispinosa	Arctopsyche trispinosa	COI	658	3	0.00405269	Pelletier & Carstens, 2018
Arthropoda	Arachnida	Araneae	Lycosidae	Arctosa	insignita	Arctosa insignita	COI	658	67	0.0118794	Pelletier & Carstens, 2018
Arthropoda	Arachnida	Araneae	Lycosidae	Arctosa	raptor	Arctosa raptor	COI	658	10	0.000654664	Pelletier & Carstens, 2018
Arthropoda	Insecta	Hymenoptera	Tenthredinidae	Ardis	pallipes	Ardis pallipes	COI	658	3	0.00655201	Pelletier & Carstens, 2018
Arthropoda	Insecta	Lepidoptera	Nymphalidae	Arethusana	arethusa	Arethusana arethusa	COI	658	10	0.00157895	Pelletier & Carstens, 2018
Arthropoda	Insecta	Hymenoptera	Argidae	Arge	berberidis	Arge berberidis	COI	659	11	0.00652538	Pelletier & Carstens, 2018
Arthropoda	Insecta	Hymenoptera	Argidae	Arge	ciliaris	Arge ciliaris	COI	658	4	0.00324149	Pelletier & Carstens, 2018
Arthropoda	Insecta	Hymenoptera	Argidae	Arge	cyanocrocea	Arge cyanocrocea	COI	659	10	0.0153086	Pelletier & Carstens, 2018
Arthropoda	Insecta	Hymenoptera	Argidae	Arge	dimidiata	Arge dimidiata	COI	659	4	0.00583658	Pelletier & Carstens, 2018
Arthropoda	Insecta	Hymenoptera	Argidae	Arge	enodis	Arge enodis	COI	658	6	0.00676568	Pelletier & Carstens, 2018
Arthropoda	Insecta	Hymenoptera	Argidae	Arge	fuscipes	Arge fuscipes	COI	658	8	0.0107527	Pelletier & Carstens, 2018
Arthropoda	Insecta	Hymenoptera	Argidae	Arge	gracilicornis	Arge gracilicornis	COI	659	8	0.000403226	Pelletier & Carstens, 2018
Arthropoda	Insecta	Hymenoptera	Argidae	Arge	melanochra	Arge melanochra	COI	658	9	0.011356	Pelletier & Carstens, 2018
Arthropoda	Insecta	Hymenoptera	Argidae	Arge	nigripes	Arge nigripes	COI	658	17	0.00907358	Pelletier & Carstens, 2018
Arthropoda	Insecta	Hymenoptera	Argidae	Arge	ochropus	Arge ochropus	COI	658	8	0.0263828	Pelletier & Carstens, 2018
Arthropoda	Insecta	Hymenoptera	Argidae	Arge	rustica	Arge rustica	COI	658	7	0.0176611	Pelletier & Carstens, 2018
Arthropoda	Insecta	Hymenoptera	Argidae	Arge	ustulata	Arge ustulata	COI	658	9	0.0106383	Pelletier & Carstens, 2018
Arthropoda	Insecta	Odonata	Coenagrionidae	Argia	moesta	Argia moesta	COI	395	4	0	Pelletier & Carstens, 2018
Arthropoda	Insecta	Lepidoptera	Noctuidae	Argidia	hypoxantha	Argidia hypoxantha	COI	658	7	0	Pelletier & Carstens, 2018
Arthropoda	Insecta	Lepidoptera	Noctuidae	Argidia	subvelata	Argidia subvelata	COI	658	29	0.00249357	Pelletier & Carstens, 2018
Arthropoda	Insecta	Lepidoptera	Noctuidae	Argidia	tomyris	Argidia tomyris	COI	658	16	0.000936181	Pelletier & Carstens, 2018
Arthropoda	Insecta	Lepidoptera	Noctuidae	Argidia	wedelina	Argidia wedelina	COI	658	7	0.000481812	Pelletier & Carstens, 2018
Arthropoda	Arachnida	Araneae	Araneidae	Argiope	trifasciata	Argiope trifasciata	COI	658	8	0.00694746	Pelletier & Carstens, 2018
Arthropoda	Malacostraca	Decapoda	Crangonidae	Argis	lar	Argis lar	COI	662	13	0.0840888	Pelletier & Carstens, 2018
Arthropoda	Insecta	Lepidoptera	Nymphalidae	Argynnis	aglaja	Argynnis aglaja	COI	658	14	0.00373559	Pelletier & Carstens, 2018
Arthropoda	Insecta	Lepidoptera	Nymphalidae	Argynnis	laodice	Argynnis laodice	COI	658	4	0	Pelletier & Carstens, 2018
Arthropoda	Insecta	Lepidoptera	Nymphalidae	Argynnis	pandora	Argynnis pandora	COI	658	9	0.0112636	Pelletier & Carstens, 2018
Arthropoda	Insecta	Lepidoptera	Nymphalidae	Argynnis	paphia	Argynnis paphia	COI	658	10	0	Pelletier & Carstens, 2018
Arthropoda	Insecta	Lepidoptera	Argyresthiidae	Argyresthia	conjugella	Argyresthia conjugella	COI	658	3	0.0177549	Pelletier & Carstens, 2018
Arthropoda	Insecta	Lepidoptera	Argyresthiidae	Argyresthia	goedartella	Argyresthia goedartella	COI	658	8	0.0212766	Pelletier & Carstens, 2018
Arthropoda	Insecta	Lepidoptera	Argyresthiidae	Argyresthia	pruniella	Argyresthia pruniella	COI	658	12	0.000253293	Pelletier & Carstens, 2018
Arthropoda	Insecta	Lepidoptera	Argyresthiidae	Argyresthia	pygmaeella	Argyresthia pygmaeella	COI	658	118	0.000356824	Pelletier & Carstens, 2018
Arthropoda	Insecta	Lepidoptera	Argyresthiidae	Argyresthia	thuiella	Argyresthia thuiella	COI	658	3	0.0035461	Pelletier & Carstens, 2018
Arthropoda	Insecta	Lepidoptera	Noctuidae	Argyrogramma	verruca	Argyrogramma verruca	COI	658	3	0.00101317	Pelletier & Carstens, 2018
Arthropoda	Insecta	Lepidoptera	Tortricidae	Argyroploce	arbutella	Argyroploce arbutella	COI	658	5	0.00212766	Pelletier & Carstens, 2018
Arthropoda	Insecta	Lepidoptera	Tortricidae	Argyroploce	arithmetica	Argyroploce arithmetica	COI	658	4	0.0193939	Pelletier & Carstens, 2018
Arthropoda	Insecta	Lepidoptera	Tortricidae	Argyroploce	noricana	Argyroploce noricana	COI	658	7	0	Pelletier & Carstens, 2018
Arthropoda	Insecta	Lepidoptera	Tortricidae	Argyroploce	roseomaculana	Argyroploce roseomaculana	COI	658	8	0	Pelletier & Carstens, 2018
Arthropoda	Insecta	Lepidoptera	Noctuidae	Argyrosticta	meres	Argyrosticta meres	COI	658	6	0.00182371	Pelletier & Carstens, 2018
Arthropoda	Insecta	Lepidoptera	Noctuidae	Argyrosticta	vauaurea	Argyrosticta vauaurea	COI	658	5	0.0334347	Pelletier & Carstens, 2018
Arthropoda	Insecta	Lepidoptera	Tortricidae	Argyrotaenia	alisellana	Argyrotaenia alisellana	COI	658	6	0.00324215	Pelletier & Carstens, 2018
Arthropoda	Insecta	Lepidoptera	Tortricidae	Argyrotaenia	mariana	Argyrotaenia mariana	COI	659	23	0.000155003	Pelletier & Carstens, 2018
Arthropoda	Insecta	Lepidoptera	Tortricidae	Argyrotaenia	pinatubana	Argyrotaenia pinatubana	COI	659	10	0	Pelletier & Carstens, 2018
Arthropoda	Insecta	Lepidoptera	Tortricidae	Argyrotaenia	provana	Argyrotaenia provana	COI	658	13	0.00187332	Pelletier & Carstens, 2018
Arthropoda	Insecta	Lepidoptera	Tortricidae	Argyrotaenia	quadrifasciana	Argyrotaenia quadrifasciana	COI	658	9	0.00187688	Pelletier & Carstens, 2018
Arthropoda	Insecta	Lepidoptera	Tortricidae	Argyrotaenia	velutinana	Argyrotaenia velutinana	COI	659	35	0.0107113	Pelletier & Carstens, 2018
Arthropoda	Insecta	Lepidoptera	Geometridae	Argyrotome	prospectata	Argyrotome prospectata	COI	658	5	0.0151976	Pelletier & Carstens, 2018
Arthropoda	Insecta	Lepidoptera	Notodontidae	Arhacia	imitans	Arhacia imitans	COI	658	9	0.00160419	Pelletier & Carstens, 2018
Arthropoda	Insecta	Lepidoptera	Geometridae	Arhodia	lasiocamparia	Arhodia lasiocamparia	COI	658	18	0.037123	Pelletier & Carstens, 2018
Arthropoda	Insecta	Lepidoptera	Lycaenidae	Arhopala	centaurus	Arhopala centaurus	COI	658	5	0	Pelletier & Carstens, 2018
Arthropoda	Insecta	Lepidoptera	Lycaenidae	Arhopala	micale	Arhopala micale	COI	550	4	0.00542888	Pelletier & Carstens, 2018
Arthropoda	Insecta	Coleoptera	Cerambycidae	Arhopalus	foveicollis	Arhopalus foveicollis	COI	658	3	0.00607903	Pelletier & Carstens, 2018
Arthropoda	Insecta	Hemiptera	Rhopalidae	Arhyssus	scutatus	Arhyssus scutatus	COI	680	3	0	Pelletier & Carstens, 2018
Arthropoda	Insecta	Lepidoptera	Nymphalidae	Ariadne	merione	Ariadne merione	COI	658	5	0.000613497	Pelletier & Carstens, 2018
Arthropoda	Insecta	Lepidoptera	Geometridae	Arichanna	melanaria	Arichanna melanaria	COI	658	7	0.00406872	Pelletier & Carstens, 2018
Arthropoda	Insecta	Lepidoptera	Lycaenidae	Aricia	agestis	Aricia agestis	COI	658	60	0.00112777	Pelletier & Carstens, 2018
Arthropoda	Insecta	Lepidoptera	Lycaenidae	Aricia	artaxerxes	Aricia artaxerxes	COI	658	19	0.00112323	Pelletier & Carstens, 2018
Arthropoda	Insecta	Lepidoptera	Oecophoridae	Arignota	stercorata	Arignota stercorata	COI	658	5	0.0328042	Pelletier & Carstens, 2018
Arthropoda	Insecta	Lepidoptera	Noctuidae	Aristaria	theroalis	Aristaria theroalis	COI	658	5	0.00512821	Pelletier & Carstens, 2018
Arthropoda	Insecta	Lepidoptera	Oecophoridae	Aristeis	chrysoteuches	Aristeis chrysoteuches	COI	621	3	0	Pelletier & Carstens, 2018
Arthropoda	Insecta	Lepidoptera	Oecophoridae	Aristeis	hepialella	Aristeis hepialella	COI	624	5	0.0356061	Pelletier & Carstens, 2018
Arthropoda	Insecta	Lepidoptera	Gelechiidae	Aristotelia	heliacella	Aristotelia heliacella	COI	658	6	0.00803474	Pelletier & Carstens, 2018
Arthropoda	Insecta	Lepidoptera	Gelechiidae	Aristotelia	intermediella	Aristotelia intermediella	COI	658	8	0.00119257	Pelletier & Carstens, 2018
Arthropoda	Insecta	Lepidoptera	Gelechiidae	Aristotelia	rubidella	Aristotelia rubidella	COI	658	53	0.000195037	Pelletier & Carstens, 2018
Arthropoda	Insecta	Lepidoptera	Hesperiidae	Arita	arita	Arita arita	COI	658	86	0	Pelletier & Carstens, 2018
Arthropoda	Insecta	Diptera	Culicidae	Armigeres	subalbatus	Armigeres subalbatus	COI	658	53	0.00194133	Pelletier & Carstens, 2018
Arthropoda	Insecta	Lepidoptera	Gelechiidae	Arogalea	cristifasciella	Arogalea cristifasciella	COI	659	8	0.00681474	Pelletier & Carstens, 2018
Arthropoda	Insecta	Lepidoptera	Hesperiidae	Aroma	aroma	Aroma aroma	COI	658	19	0	Pelletier & Carstens, 2018
Arthropoda	Insecta	Lepidoptera	Tortricidae	Arotrophora	anemarcha	Arotrophora anemarcha	COI	658	3	0.0575461	Pelletier & Carstens, 2018
Arthropoda	Insecta	Lepidoptera	Tortricidae	Arotrophora	canthelias	Arotrophora canthelias	COI	658	4	0.00575758	Pelletier & Carstens, 2018
Arthropoda	Insecta	Lepidoptera	Tortricidae	Arotrophora	chionaula	Arotrophora chionaula	COI	658	5	0.000795229	Pelletier & Carstens, 2018
Arthropoda	Insecta	Lepidoptera	Tortricidae	Arotrophora	ochraceellus	Arotrophora ochraceellus	COI	658	3	0.00303951	Pelletier & Carstens, 2018
Arthropoda	Insecta	Lepidoptera	Tortricidae	Arotrophora	siniocosma	Arotrophora siniocosma	COI	658	3	0.0043431	Pelletier & Carstens, 2018
Arthropoda	Insecta	Lepidoptera	Noctuidae	Arrade	cristatum	Arrade cristatum	COI	658	6	0.054156	Pelletier & Carstens, 2018
Arthropoda	Insecta	Lepidoptera	Noctuidae	Arrade	destituta	Arrade destituta	COI	658	9	0.00832429	Pelletier & Carstens, 2018
Arthropoda	Insecta	Lepidoptera	Noctuidae	Arrade	percnopis	Arrade percnopis	COI	658	4	0.0666667	Pelletier & Carstens, 2018
Arthropoda	Insecta	Lepidoptera	Hesperiidae	Arrhenes	dschilus	Arrhenes dschilus	COI	658	5	0.00872727	Pelletier & Carstens, 2018
Arthropoda	Insecta	Lepidoptera	Arrhenophanidae	Arrhenophanes	perspicilla	Arrhenophanes perspicilla	COI	658	3	0.00341297	Pelletier & Carstens, 2018
Arthropoda	Insecta	Lepidoptera	Saturniidae	Arsenura	armida	Arsenura armida	COI	658	52	0.00280915	Pelletier & Carstens, 2018
Arthropoda	Insecta	Lepidoptera	Saturniidae	Arsenura	aspasia	Arsenura aspasia	COI	658	3	0	Pelletier & Carstens, 2018
Arthropoda	Insecta	Lepidoptera	Saturniidae	Arsenura	batesii	Arsenura batesii	COI	658	18	0.00807886	Pelletier & Carstens, 2018
Arthropoda	Insecta	Lepidoptera	Saturniidae	Arsenura	ciocolatina	Arsenura ciocolatina	COI	658	3	0.00113572	Pelletier & Carstens, 2018
Arthropoda	Insecta	Lepidoptera	Saturniidae	Arsenura	drucei	Arsenura drucei	COI	658	24	0.00229509	Pelletier & Carstens, 2018
Arthropoda	Insecta	Lepidoptera	Saturniidae	Arsenura	sylla	Arsenura sylla	COI	658	4	0.0356522	Pelletier & Carstens, 2018
Arthropoda	Insecta	Lepidoptera	Lasiocampidae	Artace	cribraria	Artace cribraria	COI	658	8	0	Pelletier & Carstens, 2018
Arthropoda	Insecta	Lepidoptera	Hesperiidae	Arteurotia	tractipennis	Arteurotia tractipennis	COI	658	10	0.00138313	Pelletier & Carstens, 2018
Arthropoda	Insecta	Ephemeroptera	Heptageniidae	Arthroplea	bipunctata	Arthroplea bipunctata	COI	658	5	0.000911854	Pelletier & Carstens, 2018
Arthropoda	Insecta	Lepidoptera	Crambidae	Arthroschista	tricoloralis	Arthroschista tricoloralis	COI	658	4	0	Pelletier & Carstens, 2018
Arthropoda	Insecta	Lepidoptera	Oecophoridae	Artiastis	heliacma	Artiastis heliacma	COI	658	3	0	Pelletier & Carstens, 2018
Arthropoda	Insecta	Lepidoptera	Oecophoridae	Artiastis	ptochopa	Artiastis ptochopa	COI	658	6	0.00185529	Pelletier & Carstens, 2018
Arthropoda	Insecta	Lepidoptera	Oecophoridae	Artiastis	stenopolia	Artiastis stenopolia	COI	658	4	0.0266204	Pelletier & Carstens, 2018
Arthropoda	Insecta	Lepidoptera	Oecophoridae	Artiastis	tepida	Artiastis tepida	COI	658	4	0.00481256	Pelletier & Carstens, 2018
Arthropoda	Insecta	Lepidoptera	Tortricidae	Artiphanes	prospera	Artiphanes prospera	COI	658	3	0.00303951	Pelletier & Carstens, 2018
Arthropoda	Insecta	Lepidoptera	Tortricidae	Asaphistis	protosema	Asaphistis protosema	COI	658	3	0.00217155	Pelletier & Carstens, 2018
Arthropoda	Insecta	Lepidoptera	Pyralidae	Asarta	fuliginosa	Asarta fuliginosa	COI	407	3	0.049959	Pelletier & Carstens, 2018
Arthropoda	Insecta	Lepidoptera	Noctuidae	Ascalapha	odorata	Ascalapha odorata	COI	658	33	0.00234488	Pelletier & Carstens, 2018
Arthropoda	Insecta	Lepidoptera	Pieridae	Ascia	monuste	Ascia monuste	COI	658	10	0.00321454	Pelletier & Carstens, 2018
Arthropoda	Insecta	Coleoptera	Elateridae	Ascoliocerus	sanborni	Ascoliocerus sanborni	COI	657	17	0.00100339	Pelletier & Carstens, 2018
Arthropoda	Insecta	Lepidoptera	Noctuidae	Aseptis	adnixa	Aseptis adnixa	COI	658	9	0.00337724	Pelletier & Carstens, 2018
Arthropoda	Insecta	Lepidoptera	Noctuidae	Aseptis	binotata	Aseptis binotata	COI	658	75	0.00623751	Pelletier & Carstens, 2018
Arthropoda	Insecta	Lepidoptera	Noctuidae	Aseptis	characta	Aseptis characta	COI	658	5	0.00286738	Pelletier & Carstens, 2018
Arthropoda	Insecta	Lepidoptera	Noctuidae	Aseptis	fumosa	Aseptis fumosa	COI	658	7	0	Pelletier & Carstens, 2018
Arthropoda	Insecta	Trichoptera	Hydropsychidae	Asmicridea	edwardsii	Asmicridea edwardsii	COI	658	7	0.0794376	Pelletier & Carstens, 2018
Arthropoda	Insecta	Lepidoptera	Noctuidae	Asota	albivena	Asota albivena	COI	658	10	0	Pelletier & Carstens, 2018
Arthropoda	Insecta	Lepidoptera	Noctuidae	Asota	antennalis	Asota antennalis	COI	658	3	0.0283688	Pelletier & Carstens, 2018
Arthropoda	Insecta	Lepidoptera	Noctuidae	Asota	australis	Asota australis	COI	679	3	0.251748	Pelletier & Carstens, 2018
Arthropoda	Insecta	Lepidoptera	Noctuidae	Asota	avacta	Asota avacta	COI	658	3	0	Pelletier & Carstens, 2018
Arthropoda	Insecta	Lepidoptera	Noctuidae	Asota	caricae	Asota caricae	COI	658	56	0.0010989	Pelletier & Carstens, 2018
Arthropoda	Insecta	Lepidoptera	Noctuidae	Asota	contorta	Asota contorta	COI	658	3	0	Pelletier & Carstens, 2018
Arthropoda	Insecta	Lepidoptera	Noctuidae	Asota	egens	Asota egens	COI	658	13	0.00619479	Pelletier & Carstens, 2018
Arthropoda	Insecta	Lepidoptera	Noctuidae	Asota	eusemioides	Asota eusemioides	COI	658	30	0.0046798	Pelletier & Carstens, 2018
Arthropoda	Insecta	Lepidoptera	Noctuidae	Asota	ficus	Asota ficus	COI	658	5	0.00577508	Pelletier & Carstens, 2018
Arthropoda	Insecta	Lepidoptera	Noctuidae	Asota	heliconia	Asota heliconia	COI	658	18	0.00977534	Pelletier & Carstens, 2018
Arthropoda	Insecta	Lepidoptera	Noctuidae	Asota	isthmia	Asota isthmia	COI	658	4	0.00253293	Pelletier & Carstens, 2018
Arthropoda	Insecta	Lepidoptera	Noctuidae	Asota	kageri	Asota kageri	COI	658	3	0.00832033	Pelletier & Carstens, 2018
Arthropoda	Insecta	Lepidoptera	Noctuidae	Asota	kinabaluensis	Asota kinabaluensis	COI	658	10	0.00347448	Pelletier & Carstens, 2018
Arthropoda	Insecta	Lepidoptera	Noctuidae	Asota	orbona	Asota orbona	COI	658	4	0	Pelletier & Carstens, 2018
Arthropoda	Insecta	Lepidoptera	Noctuidae	Asota	paliura	Asota paliura	COI	658	25	0.0221125	Pelletier & Carstens, 2018
Arthropoda	Insecta	Lepidoptera	Noctuidae	Asota	paphos	Asota paphos	COI	658	8	0.000905797	Pelletier & Carstens, 2018
Arthropoda	Insecta	Lepidoptera	Noctuidae	Asota	plana	Asota plana	COI	658	48	0.000597583	Pelletier & Carstens, 2018
Arthropoda	Insecta	Lepidoptera	Noctuidae	Asota	sericea	Asota sericea	COI	658	3	0	Pelletier & Carstens, 2018
Arthropoda	Insecta	Lepidoptera	Noctuidae	Asota	speciosa	Asota speciosa	COI	658	18	0.000904814	Pelletier & Carstens, 2018
Arthropoda	Insecta	Lepidoptera	Noctuidae	Asota	strigosa	Asota strigosa	COI	658	9	0.0122893	Pelletier & Carstens, 2018
Arthropoda	Insecta	Lepidoptera	Noctuidae	Asota	subsimilis	Asota subsimilis	COI	658	5	0.0246201	Pelletier & Carstens, 2018
Arthropoda	Insecta	Lepidoptera	Noctuidae	Asota	tortuosa	Asota tortuosa	COI	658	7	0.0224775	Pelletier & Carstens, 2018
Arthropoda	Insecta	Lepidoptera	Geometridae	Aspitates	aberrata	Aspitates aberrata	COI	658	11	0.0031746	Pelletier & Carstens, 2018
Arthropoda	Insecta	Lepidoptera	Geometridae	Aspitates	orciferaria	Aspitates orciferaria	COI	658	4	0.00911854	Pelletier & Carstens, 2018
Arthropoda	Insecta	Lepidoptera	Pyralidae	Assara	holophragma	Assara holophragma	COI	550	5	0.0609121	Pelletier & Carstens, 2018
Arthropoda	Insecta	Lepidoptera	Pyralidae	Assara	semifictile	Assara semifictile	COI	658	5	0.0325733	Pelletier & Carstens, 2018
Arthropoda	Insecta	Lepidoptera	Nymphalidae	Asterocampa	celtis	Asterocampa celtis	COI	658	7	0.00341244	Pelletier & Carstens, 2018
Arthropoda	Insecta	Lepidoptera	Nymphalidae	Asterocampa	clyton	Asterocampa clyton	COI	658	9	0.00516141	Pelletier & Carstens, 2018
Arthropoda	Insecta	Lepidoptera	Tortricidae	Asterolepis	glycera	Asterolepis glycera	COI	658	6	0.00221117	Pelletier & Carstens, 2018
Arthropoda	Insecta	Lepidoptera	Geometridae	Asthena	anseraria	Asthena anseraria	COI	658	3	0	Pelletier & Carstens, 2018
Arthropoda	Insecta	Lepidoptera	Pyralidae	Astrapometis	saburalis	Astrapometis saburalis	COI	550	3	0.00727273	Pelletier & Carstens, 2018
Arthropoda	Insecta	Lepidoptera	Hesperiidae	Astraptes	alardus	Astraptes alardus	COI	658	22	0	Pelletier & Carstens, 2018
Arthropoda	Insecta	Lepidoptera	Hesperiidae	Astraptes	aulus	Astraptes aulus	COI	658	4	0	Pelletier & Carstens, 2018
Arthropoda	Insecta	Lepidoptera	Hesperiidae	Astraptes	brevicauda	Astraptes brevicauda	COI	658	23	0.000276219	Pelletier & Carstens, 2018
Arthropoda	Insecta	Lepidoptera	Hesperiidae	Astraptes	chiriquensis	Astraptes chiriquensis	COI	658	6	0	Pelletier & Carstens, 2018
Arthropoda	Insecta	Lepidoptera	Hesperiidae	Astraptes	enotrus	Astraptes enotrus	COI	659	108	0.000272331	Pelletier & Carstens, 2018
Arthropoda	Insecta	Lepidoptera	Hesperiidae	Astraptes	talus	Astraptes talus	COI	658	16	0.00110375	Pelletier & Carstens, 2018
Arthropoda	Insecta	Lepidoptera	Hesperiidae	Astraptes	tucuti	Astraptes tucuti	COI	658	20	0.000569953	Pelletier & Carstens, 2018
Arthropoda	Insecta	Lepidoptera	Geometridae	Astyochia	fessonia	Astyochia fessonia	COI	658	7	0.000724795	Pelletier & Carstens, 2018
Arthropoda	Insecta	Lepidoptera	Geometridae	Astyochia	vitrea	Astyochia vitrea	COI	658	3	0	Pelletier & Carstens, 2018
Arthropoda	Insecta	Trichoptera	Limnephilidae	Asynarchus	lapponicus	Asynarchus lapponicus	COI	682	46	0.00455144	Pelletier & Carstens, 2018
Arthropoda	Insecta	Trichoptera	Limnephilidae	Asynarchus	montanus	Asynarchus montanus	COI	683	304	0.00808919	Pelletier & Carstens, 2018
Arthropoda	Insecta	Trichoptera	Limnephilidae	Asynarchus	mutatus	Asynarchus mutatus	COI	658	100	0.000593376	Pelletier & Carstens, 2018
Arthropoda	Insecta	Trichoptera	Limnephilidae	Asynarchus	rossi	Asynarchus rossi	COI	675	52	0.00228634	Pelletier & Carstens, 2018
Arthropoda	Insecta	Lepidoptera	Hesperiidae	Atalopedes	campestris	Atalopedes campestris	COI	658	3	0	Pelletier & Carstens, 2018
Arthropoda	Insecta	Lepidoptera	Hesperiidae	Atarnes	sallei	Atarnes sallei	COI	674	25	0	Pelletier & Carstens, 2018
Arthropoda	Insecta	Lepidoptera	Crambidae	Ategumia	adipalis	Ategumia adipalis	COI	550	3	0	Pelletier & Carstens, 2018
Arthropoda	Insecta	Lepidoptera	Tortricidae	Atelodora	pelochytana	Atelodora pelochytana	COI	658	3	0.00217155	Pelletier & Carstens, 2018
Arthropoda	Insecta	Lepidoptera	Geometridae	Ateloptila	confusa	Ateloptila confusa	COI	658	3	0.0283688	Pelletier & Carstens, 2018
Arthropoda	Insecta	Lepidoptera	Oecophoridae	Atelosticha	phaedrella	Atelosticha phaedrella	COI	658	3	0.0131712	Pelletier & Carstens, 2018
Arthropoda	Malacostraca	Decapoda	Xanthidae	Atergatis	integerrimus	Atergatis integerrimus	COI	553	7	0.00206665	Pelletier & Carstens, 2018
Arthropoda	Insecta	Lepidoptera	Noctuidae	Atethmia	centrago	Atethmia centrago	COI	658	3	0	Pelletier & Carstens, 2018
Arthropoda	Insecta	Hymenoptera	Tenthredinidae	Athalia	bicolor	Athalia bicolor	COI	658	13	0	Pelletier & Carstens, 2018
Arthropoda	Insecta	Hymenoptera	Tenthredinidae	Athalia	cordata	Athalia cordata	COI	658	14	0.002808	Pelletier & Carstens, 2018
Arthropoda	Insecta	Hymenoptera	Tenthredinidae	Athalia	cornubiae	Athalia cornubiae	COI	658	10	0.0349003	Pelletier & Carstens, 2018
Arthropoda	Insecta	Hymenoptera	Tenthredinidae	Athalia	liberta	Athalia liberta	COI	658	8	0.0207813	Pelletier & Carstens, 2018
Arthropoda	Insecta	Hymenoptera	Tenthredinidae	Athalia	rufoscutellata	Athalia rufoscutellata	COI	658	8	0.00407268	Pelletier & Carstens, 2018
Arthropoda	Insecta	Lepidoptera	Oecophoridae	Atheropla	chorias	Atheropla chorias	COI	550	3	0.00218579	Pelletier & Carstens, 2018
Arthropoda	Insecta	Lepidoptera	Oecophoridae	Atheropla	nigricincta	Atheropla nigricincta	COI	550	3	0.00608828	Pelletier & Carstens, 2018
Arthropoda	Insecta	Lepidoptera	Oecophoridae	Atholosticta	oxypeuces	Atholosticta oxypeuces	COI	540	4	0.0111111	Pelletier & Carstens, 2018
Arthropoda	Insecta	Lepidoptera	Gelechiidae	Athrips	mesoleuca	Athrips mesoleuca	COI	658	4	0.0190011	Pelletier & Carstens, 2018
Arthropoda	Insecta	Lepidoptera	Lecithoceridae	Athymoris	martialis	Athymoris martialis	COI	658	3	0.00202634	Pelletier & Carstens, 2018
Arthropoda	Insecta	Lepidoptera	Noctuidae	Athyrma	ganglio	Athyrma ganglio	COI	658	4	0.00202634	Pelletier & Carstens, 2018
Arthropoda	Insecta	Lepidoptera	Noctuidae	Athyrma	tuberosa	Athyrma tuberosa	COI	658	6	0.00101317	Pelletier & Carstens, 2018
Arthropoda	Malacostraca	Isopoda	Philosciidae	Atlantoscia	floridana	Atlantoscia floridana	COI	644	3	0.00625	Pelletier & Carstens, 2018
Arthropoda	Insecta	Lepidoptera	Erebidae	Atolmis	rubricollis	Atolmis rubricollis	COI	658	5	0	Pelletier & Carstens, 2018
Arthropoda	Insecta	Hemiptera	Miridae	Atomoscelis	modesta	Atomoscelis modesta	COI	658	6	0.00394737	Pelletier & Carstens, 2018
Arthropoda	Insecta	Trichoptera	Hydrobiosidae	Atopsyche	sperryi	Atopsyche sperryi	COI	407	5	0.00638821	Pelletier & Carstens, 2018
Arthropoda	Insecta	Trichoptera	Hydrobiosidae	Atopsyche	tripunctata	Atopsyche tripunctata	COI	658	4	0.0119048	Pelletier & Carstens, 2018
Arthropoda	Insecta	Hemiptera	Miridae	Atractotomus	magnicornis	Atractotomus magnicornis	COI	699	5	0	Pelletier & Carstens, 2018
Arthropoda	Insecta	Diptera	Sciomyzidae	Atrichomelina	pubera	Atrichomelina pubera	COI	1482	3	0.0112613	Pelletier & Carstens, 2018
Arthropoda	Insecta	Hemiptera	Pseudococcidae	Atrococcus	paludinus	Atrococcus paludinus	COI	649	3	0	Pelletier & Carstens, 2018
Arthropoda	Insecta	Hymenoptera	Formicidae	Atta	cephalotes	Atta cephalotes	COI	199	79	0.0758269	Pelletier & Carstens, 2018
Arthropoda	Insecta	Ephemeroptera	Ephemerellidae	Attenella	margarita	Attenella margarita	COI	658	3	0.0835866	Pelletier & Carstens, 2018
Arthropoda	Insecta	Lepidoptera	Yponomeutidae	Atteva	aurea	Atteva aurea	COI	696	125	0.00481089	Pelletier & Carstens, 2018
Arthropoda	Insecta	Lepidoptera	Yponomeutidae	Atteva	charopis	Atteva charopis	COI	550	3	0	Pelletier & Carstens, 2018
Arthropoda	Insecta	Lepidoptera	Yponomeutidae	Atteva	hysginiella	Atteva hysginiella	COI	658	18	0.00599588	Pelletier & Carstens, 2018
Arthropoda	Insecta	Lepidoptera	Yponomeutidae	Atteva	pustulella	Atteva pustulella	COI	658	27	0.00187913	Pelletier & Carstens, 2018
Arthropoda	Insecta	Lepidoptera	Yponomeutidae	Atteva	zebra	Atteva zebra	COI	658	27	0.00334883	Pelletier & Carstens, 2018
Arthropoda	Malacostraca	Decapoda	Atyidae	Atyaephyra	stankoi	Atyaephyra stankoi	COI	616	6	0.0245378	Pelletier & Carstens, 2018
Arthropoda	Insecta	Lepidoptera	Noctuidae	Atypha	pulmonaris	Atypha pulmonaris	COI	658	5	0	Pelletier & Carstens, 2018
Arthropoda	Insecta	Lepidoptera	Noctuidae	Aucha	triphaenoides	Aucha triphaenoides	COI	569	4	0.0136364	Pelletier & Carstens, 2018
Arthropoda	Insecta	Hymenoptera	Halictidae	Augochlora	pura	Augochlora pura	COI	658	17	0.000373483	Pelletier & Carstens, 2018
Arthropoda	Insecta	Hymenoptera	Halictidae	Augochlorella	aurata	Augochlorella aurata	COI	658	18	0.0305867	Pelletier & Carstens, 2018
Arthropoda	Insecta	Hymenoptera	Braconidae	Aulacocentrum	pedicellatum	Aulacocentrum pedicellatum	COI	637	3	0	Pelletier & Carstens, 2018
Arthropoda	Insecta	Hemiptera	Aphididae	Aulacorthum	pterinigrum	Aulacorthum pterinigrum	COI	658	3	0	Pelletier & Carstens, 2018
Arthropoda	Insecta	Hemiptera	Aphididae	Aulacorthum	solani	Aulacorthum solani	COI	658	4	0.000761035	Pelletier & Carstens, 2018
Arthropoda	Insecta	Coleoptera	Throscidae	Aulonothroscus	constrictor	Aulonothroscus constrictor	COI	631	3	0	Pelletier & Carstens, 2018
Arthropoda	Insecta	Lepidoptera	Pyralidae	Aurana	actiosella	Aurana actiosella	COI	658	4	0.0126646	Pelletier & Carstens, 2018
Arthropoda	Insecta	Lepidoptera	Crambidae	Australargyria	fulvinotellus	Australargyria fulvinotellus	COI	658	3	0.109195	Pelletier & Carstens, 2018
Arthropoda	Insecta	Lepidoptera	Gelechiidae	Australiopalpa	tristis	Australiopalpa tristis	COI	658	5	0	Pelletier & Carstens, 2018
Arthropoda	Insecta	Hemiptera	Cicadellidae	Austroasca	histrionicula	Austroasca histrionicula	COI	606	5	0	Pelletier & Carstens, 2018
Arthropoda	Insecta	Hemiptera	Cicadellidae	Austroasca	viridigrisea	Austroasca viridigrisea	COI	646	4	0.00967742	Pelletier & Carstens, 2018
Arthropoda	Insecta	Lepidoptera	Geometridae	Austroterpna	idiographa	Austroterpna idiographa	COI	658	4	0.0284848	Pelletier & Carstens, 2018
Arthropoda	Insecta	Lepidoptera	Crambidae	Autarotis	polioleuca	Autarotis polioleuca	COI	658	3	0.00242424	Pelletier & Carstens, 2018
Arthropoda	Insecta	Lepidoptera	Tortricidae	Authomaema	pentacosma	Authomaema pentacosma	COI	658	3	0.0413943	Pelletier & Carstens, 2018
Arthropoda	Insecta	Lepidoptera	Noctuidae	Autoba	dispar	Autoba dispar	COI	658	6	0.0225937	Pelletier & Carstens, 2018
Arthropoda	Insecta	Lepidoptera	Noctuidae	Autoba	silicula	Autoba silicula	COI	658	5	0.0176353	Pelletier & Carstens, 2018
Arthropoda	Insecta	Lepidoptera	Hesperiidae	Autochton	zarex	Autochton zarex	COI	658	10	0.00447378	Pelletier & Carstens, 2018
Arthropoda	Insecta	Lepidoptera	Noctuidae	Autographa	ampla	Autographa ampla	COI	658	48	0.00036295	Pelletier & Carstens, 2018
Arthropoda	Insecta	Lepidoptera	Noctuidae	Autographa	bimaculata	Autographa bimaculata	COI	658	11	0.000333611	Pelletier & Carstens, 2018
Arthropoda	Insecta	Lepidoptera	Noctuidae	Autographa	californica	Autographa californica	COI	658	49	0.00104379	Pelletier & Carstens, 2018
Arthropoda	Insecta	Lepidoptera	Noctuidae	Autographa	corusca	Autographa corusca	COI	658	24	0.000131027	Pelletier & Carstens, 2018
Arthropoda	Insecta	Lepidoptera	Noctuidae	Autographa	flagellum	Autographa flagellum	COI	658	13	0.00126032	Pelletier & Carstens, 2018
Arthropoda	Insecta	Lepidoptera	Noctuidae	Autographa	gamma	Autographa gamma	COI	658	6	0.000506586	Pelletier & Carstens, 2018
Arthropoda	Insecta	Lepidoptera	Noctuidae	Autographa	mappa	Autographa mappa	COI	658	39	0.00058843	Pelletier & Carstens, 2018
Arthropoda	Insecta	Lepidoptera	Noctuidae	Autographa	metallica	Autographa metallica	COI	658	6	0.000529942	Pelletier & Carstens, 2018
Arthropoda	Insecta	Lepidoptera	Noctuidae	Autographa	precationis	Autographa precationis	COI	658	94	0.000413051	Pelletier & Carstens, 2018
Arthropoda	Insecta	Lepidoptera	Noctuidae	Autographa	pseudogamma	Autographa pseudogamma	COI	658	5	0.000629921	Pelletier & Carstens, 2018
Arthropoda	Insecta	Lepidoptera	Noctuidae	Autographa	pulchrina	Autographa pulchrina	COI	658	9	0	Pelletier & Carstens, 2018
Arthropoda	Insecta	Lepidoptera	Noctuidae	Autographa	rubida	Autographa rubida	COI	658	9	0.00371496	Pelletier & Carstens, 2018
Arthropoda	Insecta	Lepidoptera	Noctuidae	Autographa	speciosa	Autographa speciosa	COI	658	4	0.00154083	Pelletier & Carstens, 2018
Arthropoda	Insecta	Lepidoptera	Saturniidae	Automerella	aurora	Automerella aurora	COI	658	3	0.00101317	Pelletier & Carstens, 2018
Arthropoda	Insecta	Lepidoptera	Saturniidae	Automerina	auletes	Automerina auletes	COI	658	4	0.0192308	Pelletier & Carstens, 2018
Arthropoda	Insecta	Lepidoptera	Saturniidae	Automerina	cypria	Automerina cypria	COI	658	4	0.00660569	Pelletier & Carstens, 2018
Arthropoda	Insecta	Lepidoptera	Saturniidae	Automeris	annulata	Automeris annulata	COI	658	5	0.0012158	Pelletier & Carstens, 2018
Arthropoda	Insecta	Lepidoptera	Saturniidae	Automeris	banus	Automeris banus	COI	658	120	0	Pelletier & Carstens, 2018
Arthropoda	Insecta	Lepidoptera	Saturniidae	Automeris	belti	Automeris belti	COI	658	83	0.000877482	Pelletier & Carstens, 2018
Arthropoda	Insecta	Lepidoptera	Saturniidae	Automeris	celata	Automeris celata	COI	658	21	0.00109524	Pelletier & Carstens, 2018
Arthropoda	Insecta	Lepidoptera	Saturniidae	Automeris	cinctistriga	Automeris cinctistriga	COI	658	8	0.00569909	Pelletier & Carstens, 2018
Arthropoda	Insecta	Lepidoptera	Saturniidae	Automeris	egeus	Automeris egeus	COI	658	3	0.0557244	Pelletier & Carstens, 2018
Arthropoda	Insecta	Lepidoptera	Saturniidae	Automeris	exigua	Automeris exigua	COI	658	14	0	Pelletier & Carstens, 2018
Arthropoda	Insecta	Lepidoptera	Saturniidae	Automeris	fieldi	Automeris fieldi	COI	658	5	0.000664452	Pelletier & Carstens, 2018
Arthropoda	Insecta	Lepidoptera	Saturniidae	Automeris	hamata	Automeris hamata	COI	658	14	0.0126644	Pelletier & Carstens, 2018
Arthropoda	Insecta	Lepidoptera	Saturniidae	Automeris	liberia	Automeris liberia	COI	658	24	0.0115464	Pelletier & Carstens, 2018
Arthropoda	Insecta	Lepidoptera	Saturniidae	Automeris	metzli	Automeris metzli	COI	658	23	0.0020744	Pelletier & Carstens, 2018
Arthropoda	Insecta	Lepidoptera	Saturniidae	Automeris	midea	Automeris midea	COI	658	9	0.010385	Pelletier & Carstens, 2018
Arthropoda	Insecta	Lepidoptera	Saturniidae	Automeris	pallidior	Automeris pallidior	COI	659	35	0	Pelletier & Carstens, 2018
Arthropoda	Insecta	Lepidoptera	Saturniidae	Automeris	phrynon	Automeris phrynon	COI	658	32	0.00160201	Pelletier & Carstens, 2018
Arthropoda	Insecta	Lepidoptera	Saturniidae	Automeris	zurobara	Automeris zurobara	COI	658	9	0.00262238	Pelletier & Carstens, 2018
Arthropoda	Insecta	Lepidoptera	Noctuidae	Axenus	arvalis	Axenus arvalis	COI	658	3	0.00303951	Pelletier & Carstens, 2018
Arthropoda	Insecta	Lepidoptera	Noctuidae	Axylia	putris	Axylia putris	COI	658	5	0.00107335	Pelletier & Carstens, 2018
Arthropoda	Insecta	Lepidoptera	Noctuidae	Azeta	rhodogaster	Azeta rhodogaster	COI	658	13	0	Pelletier & Carstens, 2018
Arthropoda	Insecta	Lepidoptera	Crambidae	Azochis	mactalis	Azochis mactalis	COI	658	13	0	Pelletier & Carstens, 2018
Arthropoda	Insecta	Lepidoptera	Crambidae	Azochis	ruscialis	Azochis ruscialis	COI	658	7	0	Pelletier & Carstens, 2018
Arthropoda	Insecta	Lepidoptera	Tortricidae	Bactra	scalopias	Bactra scalopias	COI	658	4	0.0437052	Pelletier & Carstens, 2018
Arthropoda	Insecta	Diptera	Richardidae	Bactrocera	albistrigata	Bactrocera albistrigata	COI	658	21	0.00070922	Pelletier & Carstens, 2018
Arthropoda	Insecta	Diptera	Richardidae	Bactrocera	carambolae	Bactrocera carambolae	COI	658	23	0.00288333	Pelletier & Carstens, 2018
Arthropoda	Insecta	Diptera	Richardidae	Bactrocera	kandiensis	Bactrocera kandiensis	COI	658	9	0.00903411	Pelletier & Carstens, 2018
Arthropoda	Insecta	Diptera	Richardidae	Bactrocera	papayae	Bactrocera papayae	COI	658	16	0	Pelletier & Carstens, 2018
Arthropoda	Insecta	Diptera	Richardidae	Bactrocera	scutellaris	Bactrocera scutellaris	COI	658	17	0.0033971	Pelletier & Carstens, 2018
Arthropoda	Insecta	Diptera	Richardidae	Bactrocera	thailandica	Bactrocera thailandica	COI	658	13	0.0017146	Pelletier & Carstens, 2018
Arthropoda	Insecta	Diptera	Richardidae	Bactrocera	tryoni	Bactrocera tryoni	COI	658	23	0.0100076	Pelletier & Carstens, 2018
Arthropoda	Insecta	Ephemeroptera	Baetidae	Baetis	bicaudatus	Baetis bicaudatus	COI	670	13	0.0380788	Pelletier & Carstens, 2018
Arthropoda	Insecta	Ephemeroptera	Baetidae	Baetis	braaschi	Baetis braaschi	COI	512	9	0.00884354	Pelletier & Carstens, 2018
Arthropoda	Insecta	Ephemeroptera	Baetidae	Baetis	brunneicolor	Baetis brunneicolor	COI	670	85	0.00189973	Pelletier & Carstens, 2018
Arthropoda	Insecta	Ephemeroptera	Baetidae	Baetis	bundyae	Baetis bundyae	COI	670	23	0.00281662	Pelletier & Carstens, 2018
Arthropoda	Insecta	Ephemeroptera	Baetidae	Baetis	flavistriga	Baetis flavistriga	COI	658	5	0.0579909	Pelletier & Carstens, 2018
Arthropoda	Insecta	Ephemeroptera	Baetidae	Baetis	foemina	Baetis foemina	COI	658	8	0.000695733	Pelletier & Carstens, 2018
Arthropoda	Insecta	Ephemeroptera	Baetidae	Baetis	hudsonicus	Baetis hudsonicus	COI	670	32	0.00303634	Pelletier & Carstens, 2018
Arthropoda	Insecta	Ephemeroptera	Baetidae	Baetis	intercalaris	Baetis intercalaris	COI	658	10	0.075515	Pelletier & Carstens, 2018
Arthropoda	Insecta	Ephemeroptera	Baetidae	Baetis	liebenauae	Baetis liebenauae	COI	639	15	0.02162	Pelletier & Carstens, 2018
Arthropoda	Insecta	Ephemeroptera	Baetidae	Baetis	macani	Baetis macani	COI	641	17	0.0425289	Pelletier & Carstens, 2018
Arthropoda	Insecta	Ephemeroptera	Baetidae	Baetis	magnus	Baetis magnus	COI	658	5	0.104806	Pelletier & Carstens, 2018
Arthropoda	Insecta	Ephemeroptera	Baetidae	Baetis	notos	Baetis notos	COI	658	8	0.0108011	Pelletier & Carstens, 2018
Arthropoda	Insecta	Ephemeroptera	Baetidae	Baetis	persecutor	Baetis persecutor	COI	658	4	0	Pelletier & Carstens, 2018
Arthropoda	Insecta	Ephemeroptera	Baetidae	Baetis	pluto	Baetis pluto	COI	658	10	0.0177696	Pelletier & Carstens, 2018
Arthropoda	Insecta	Ephemeroptera	Baetidae	Baetis	rhodani	Baetis rhodani	COI	658	8	0.00217439	Pelletier & Carstens, 2018
Arthropoda	Insecta	Ephemeroptera	Baetidae	Baetis	rusticans	Baetis rusticans	COI	658	4	0.00611621	Pelletier & Carstens, 2018
Arthropoda	Insecta	Ephemeroptera	Baetidae	Baetis	subalpinus	Baetis subalpinus	COI	627	12	0.000265816	Pelletier & Carstens, 2018
Arthropoda	Insecta	Ephemeroptera	Baetidae	Baetis	tricaudatus	Baetis tricaudatus	COI	670	125	0.0798646	Pelletier & Carstens, 2018
Arthropoda	Insecta	Ephemeroptera	Baetidae	Baetis	vernus	Baetis vernus	COI	627	30	0.0858569	Pelletier & Carstens, 2018
Arthropoda	Insecta	Ephemeroptera	Baetiscidae	Baetisca	carolina	Baetisca carolina	COI	658	7	0.00173686	Pelletier & Carstens, 2018
Arthropoda	Insecta	Ephemeroptera	Baetiscidae	Baetisca	lacustris	Baetisca lacustris	COI	658	6	0.0104135	Pelletier & Carstens, 2018
Arthropoda	Insecta	Ephemeroptera	Baetiscidae	Baetisca	laurentina	Baetisca laurentina	COI	670	22	0.00580925	Pelletier & Carstens, 2018
Arthropoda	Insecta	Ephemeroptera	Baetidae	Baetodes	caritus	Baetodes caritus	COI	658	3	0.00101317	Pelletier & Carstens, 2018
Arthropoda	Insecta	Ephemeroptera	Baetidae	Baetodes	tritus	Baetodes tritus	COI	658	3	0.00101317	Pelletier & Carstens, 2018
Arthropoda	Insecta	Lepidoptera	Noctuidae	Bagisara	avangareza	Bagisara avangareza	COI	658	31	0.000222087	Pelletier & Carstens, 2018
Arthropoda	Insecta	Lepidoptera	Noctuidae	Bagisara	demura	Bagisara demura	COI	658	8	0.000967118	Pelletier & Carstens, 2018
Arthropoda	Insecta	Lepidoptera	Noctuidae	Bagisara	pacifica	Bagisara pacifica	COI	658	7	0.00466411	Pelletier & Carstens, 2018
Arthropoda	Insecta	Lepidoptera	Noctuidae	Bagisara	patula	Bagisara patula	COI	658	16	0.000399543	Pelletier & Carstens, 2018
Arthropoda	Insecta	Lepidoptera	Noctuidae	Bagisara	rectifascia	Bagisara rectifascia	COI	658	7	0.0118554	Pelletier & Carstens, 2018
Arthropoda	Insecta	Lepidoptera	Noctuidae	Bagisara	repanda	Bagisara repanda	COI	658	12	0.00230266	Pelletier & Carstens, 2018
Arthropoda	Insecta	Lepidoptera	Nolidae	Baileya	australis	Baileya australis	COI	658	23	0.00920231	Pelletier & Carstens, 2018
Arthropoda	Insecta	Lepidoptera	Nolidae	Baileya	dormitans	Baileya dormitans	COI	658	16	0.00641026	Pelletier & Carstens, 2018
Arthropoda	Insecta	Lepidoptera	Nolidae	Baileya	doubledayi	Baileya doubledayi	COI	658	5	0.0163265	Pelletier & Carstens, 2018
Arthropoda	Insecta	Lepidoptera	Nolidae	Baileya	ophthalmica	Baileya ophthalmica	COI	658	10	0.00206011	Pelletier & Carstens, 2018
Arthropoda	Insecta	Lepidoptera	Arctiidae	Balacra	pulchra	Balacra pulchra	COI	658	7	0	Pelletier & Carstens, 2018
Arthropoda	Insecta	Lepidoptera	Arctiidae	Balbura	fasciata	Balbura fasciata	COI	658	9	0.00103359	Pelletier & Carstens, 2018
Arthropoda	Insecta	Hemiptera	Cicadellidae	Balclutha	abdominalis	Balclutha abdominalis	COI	658	9	0.00476463	Pelletier & Carstens, 2018
Arthropoda	Insecta	Hemiptera	Cicadellidae	Balclutha	incisa	Balclutha incisa	COI	613	3	0.00255428	Pelletier & Carstens, 2018
Arthropoda	Insecta	Hemiptera	Cicadellidae	Balclutha	rosea	Balclutha rosea	COI	654	5	0.00268456	Pelletier & Carstens, 2018
Arthropoda	Insecta	Trichoptera	Hydropsychidae	Baliomorpha	pulchripennis	Baliomorpha pulchripennis	COI	658	8	0	Pelletier & Carstens, 2018
Arthropoda	Insecta	Lepidoptera	Noctuidae	Balsa	labecula	Balsa labecula	COI	658	30	0.00292756	Pelletier & Carstens, 2018
Arthropoda	Insecta	Lepidoptera	Noctuidae	Balsa	malana	Balsa malana	COI	658	10	0.00389538	Pelletier & Carstens, 2018
Arthropoda	Insecta	Lepidoptera	Noctuidae	Balsa	tristrigella	Balsa tristrigella	COI	658	59	0.00161879	Pelletier & Carstens, 2018
Arthropoda	Insecta	Lepidoptera	Thyrididae	Banisia	furva	Banisia furva	COI	658	17	0.00209025	Pelletier & Carstens, 2018
Arthropoda	Insecta	Trichoptera	Phryganeidae	Banksiola	crotchi	Banksiola crotchi	COI	682	36	0.00536398	Pelletier & Carstens, 2018
Arthropoda	Insecta	Trichoptera	Phryganeidae	Banksiola	dossuaria	Banksiola dossuaria	COI	658	4	0.014691	Pelletier & Carstens, 2018
Arthropoda	Insecta	Orthoptera	Tettigoniidae	Banza	nitida	Banza nitida	COI	1255	3	0.039312	Pelletier & Carstens, 2018
Arthropoda	Insecta	Lepidoptera	Pyralidae	Barbifrontia	hemileucella	Barbifrontia hemileucella	COI	658	4	0.0678788	Pelletier & Carstens, 2018
Arthropoda	Insecta	Lepidoptera	Notodontidae	Bardaxima	lucilinea	Bardaxima lucilinea	COI	658	35	0.0010143	Pelletier & Carstens, 2018
Arthropoda	Insecta	Lepidoptera	Notodontidae	Bardaxima	marcida	Bardaxima marcida	COI	658	5	0.0012158	Pelletier & Carstens, 2018
Arthropoda	Insecta	Lepidoptera	Oecophoridae	Barea	asbolaea	Barea asbolaea	COI	658	3	0.0314465	Pelletier & Carstens, 2018
Arthropoda	Insecta	Lepidoptera	Oecophoridae	Barea	atmophora	Barea atmophora	COI	658	3	0.0151976	Pelletier & Carstens, 2018
Arthropoda	Insecta	Lepidoptera	Oecophoridae	Barea	bryochroa	Barea bryochroa	COI	540	3	0	Pelletier & Carstens, 2018
Arthropoda	Insecta	Lepidoptera	Oecophoridae	Barea	chlorozona	Barea chlorozona	COI	658	3	0.0653495	Pelletier & Carstens, 2018
Arthropoda	Insecta	Lepidoptera	Oecophoridae	Barea	confusella	Barea confusella	COI	658	3	0.0446474	Pelletier & Carstens, 2018
Arthropoda	Insecta	Lepidoptera	Oecophoridae	Barea	consignatella	Barea consignatella	COI	658	3	0.0131712	Pelletier & Carstens, 2018
Arthropoda	Insecta	Lepidoptera	Oecophoridae	Barea	crypsipyrrha	Barea crypsipyrrha	COI	658	3	0.00913242	Pelletier & Carstens, 2018
Arthropoda	Insecta	Lepidoptera	Oecophoridae	Barea	dryocoetes	Barea dryocoetes	COI	658	4	0.00630915	Pelletier & Carstens, 2018
Arthropoda	Insecta	Lepidoptera	Oecophoridae	Barea	ebenopa	Barea ebenopa	COI	658	3	0.0053872	Pelletier & Carstens, 2018
Arthropoda	Insecta	Lepidoptera	Oecophoridae	Barea	eclecta	Barea eclecta	COI	658	3	0.00202634	Pelletier & Carstens, 2018
Arthropoda	Insecta	Lepidoptera	Oecophoridae	Barea	exarcha	Barea exarcha	COI	658	7	0.00506586	Pelletier & Carstens, 2018
Arthropoda	Insecta	Lepidoptera	Oecophoridae	Barea	helica	Barea helica	COI	658	3	0.00202634	Pelletier & Carstens, 2018
Arthropoda	Insecta	Lepidoptera	Oecophoridae	Barea	lamprota	Barea lamprota	COI	658	3	0.014742	Pelletier & Carstens, 2018
Arthropoda	Insecta	Lepidoptera	Oecophoridae	Barea	leucocephala	Barea leucocephala	COI	658	3	0.0492242	Pelletier & Carstens, 2018
Arthropoda	Insecta	Lepidoptera	Oecophoridae	Barea	meridarcha	Barea meridarcha	COI	658	3	0.00507357	Pelletier & Carstens, 2018
Arthropoda	Insecta	Lepidoptera	Oecophoridae	Barea	orthoptila	Barea orthoptila	COI	658	3	0.00121212	Pelletier & Carstens, 2018
Arthropoda	Insecta	Lepidoptera	Oecophoridae	Barea	panarcha	Barea panarcha	COI	658	3	0.0668693	Pelletier & Carstens, 2018
Arthropoda	Insecta	Lepidoptera	Oecophoridae	Barea	periodica	Barea periodica	COI	658	3	0.102616	Pelletier & Carstens, 2018
Arthropoda	Insecta	Lepidoptera	Oecophoridae	Barea	phoenochyta	Barea phoenochyta	COI	658	4	0.0566449	Pelletier & Carstens, 2018
Arthropoda	Insecta	Lepidoptera	Oecophoridae	Barea	plesiosticta	Barea plesiosticta	COI	658	3	0.0597771	Pelletier & Carstens, 2018
Arthropoda	Insecta	Lepidoptera	Oecophoridae	Barea	psologramma	Barea psologramma	COI	658	3	0.00911854	Pelletier & Carstens, 2018
Arthropoda	Insecta	Lepidoptera	Oecophoridae	Barea	pyrora	Barea pyrora	COI	658	5	0.008	Pelletier & Carstens, 2018
Arthropoda	Insecta	Lepidoptera	Oecophoridae	Barea	semocausta	Barea semocausta	COI	658	3	0	Pelletier & Carstens, 2018
Arthropoda	Insecta	Lepidoptera	Oecophoridae	Barea	sphaeridias	Barea sphaeridias	COI	658	3	0.00202634	Pelletier & Carstens, 2018
Arthropoda	Insecta	Lepidoptera	Oecophoridae	Barea	subviridella	Barea subviridella	COI	658	3	0.00484848	Pelletier & Carstens, 2018
Arthropoda	Insecta	Lepidoptera	Oecophoridae	Barea	umbrosa	Barea umbrosa	COI	658	3	0	Pelletier & Carstens, 2018
Arthropoda	Insecta	Lepidoptera	Oecophoridae	Barea	xanthoptera	Barea xanthoptera	COI	658	10	0.00979399	Pelletier & Carstens, 2018
Arthropoda	Insecta	Lepidoptera	Oecophoridae	Barea	ypsilon	Barea ypsilon	COI	658	3	0.0101317	Pelletier & Carstens, 2018
Arthropoda	Insecta	Lepidoptera	Arctiidae	Baritius	acuminata	Baritius acuminata	COI	658	3	0.0141844	Pelletier & Carstens, 2018
Arthropoda	Insecta	Lepidoptera	Arctiidae	Baritius	eleutheroides	Baritius eleutheroides	COI	658	4	0.00177305	Pelletier & Carstens, 2018
Arthropoda	Insecta	Hymenoptera	Ichneumonidae	Barycnemis	gravipes	Barycnemis gravipes	COI	657	15	0.00554228	Pelletier & Carstens, 2018
Arthropoda	Arachnida	Araneae	Linyphiidae	Baryphyma	trifrons	Baryphyma trifrons	COI	658	12	0.00445907	Pelletier & Carstens, 2018
Arthropoda	Malacostraca	Decapoda	Gecarcinucidae	Barytelphusa	cunicularis	Barytelphusa cunicularis	COI	553	3	0.00361664	Pelletier & Carstens, 2018
Arthropoda	Insecta	Odonata	Aeshnidae	Basiaeschna	janata	Basiaeschna janata	COI	659	5	0.00314961	Pelletier & Carstens, 2018
Arthropoda	Insecta	Lepidoptera	Noctuidae	Basilodes	chrysopis	Basilodes chrysopis	COI	658	3	0.00202943	Pelletier & Carstens, 2018
Arthropoda	Insecta	Lepidoptera	Geometridae	Bassania	crocallinaria	Bassania crocallinaria	COI	658	4	0.00455927	Pelletier & Carstens, 2018
Arthropoda	Insecta	Lepidoptera	Oecophoridae	Bassarodes	siriaca	Bassarodes siriaca	COI	658	3	0.00121212	Pelletier & Carstens, 2018
Arthropoda	Insecta	Lepidoptera	Oecophoridae	Bathrosterra	macrotricha	Bathrosterra macrotricha	COI	658	3	0.00493827	Pelletier & Carstens, 2018
Arthropoda	Insecta	Lepidoptera	Oecophoridae	Bathydoxa	euxesta	Bathydoxa euxesta	COI	658	5	0.0019544	Pelletier & Carstens, 2018
Arthropoda	Arachnida	Araneae	Linyphiidae	Bathyphantes	alboventris	Bathyphantes alboventris	COI	658	5	0.0142857	Pelletier & Carstens, 2018
Arthropoda	Arachnida	Araneae	Linyphiidae	Bathyphantes	brevipes	Bathyphantes brevipes	COI	658	63	0.0021719	Pelletier & Carstens, 2018
Arthropoda	Arachnida	Araneae	Linyphiidae	Bathyphantes	brevis	Bathyphantes brevis	COI	658	13	0.00227654	Pelletier & Carstens, 2018
Arthropoda	Arachnida	Araneae	Linyphiidae	Bathyphantes	orica	Bathyphantes orica	COI	658	5	0.0328267	Pelletier & Carstens, 2018
Arthropoda	Arachnida	Araneae	Linyphiidae	Bathyphantes	pallidus	Bathyphantes pallidus	COI	658	21	0.0131926	Pelletier & Carstens, 2018
Arthropoda	Arachnida	Araneae	Linyphiidae	Bathyphantes	setiger	Bathyphantes setiger	COI	658	4	0.000833333	Pelletier & Carstens, 2018
Arthropoda	Insecta	Lepidoptera	Noctuidae	Bathytricha	leonina	Bathytricha leonina	COI	658	3	0	Pelletier & Carstens, 2018
Arthropoda	Insecta	Lepidoptera	Oecophoridae	Batia	lunaris	Batia lunaris	COI	658	19	0.00442282	Pelletier & Carstens, 2018
Arthropoda	Insecta	Lepidoptera	Batrachedridae	Batrachedra	praeangusta	Batrachedra praeangusta	COI	658	9	0.000337724	Pelletier & Carstens, 2018
Arthropoda	Insecta	Hemiptera	Cicadellidae	Batracomorphus	adventitiosus	Batracomorphus adventitiosus	COI	673	11	0.00158678	Pelletier & Carstens, 2018
Arthropoda	Insecta	Hemiptera	Cicadellidae	Batracomorphus	angustatus	Batracomorphus angustatus	COI	651	6	0.00230415	Pelletier & Carstens, 2018
Arthropoda	Insecta	Lepidoptera	Papilionidae	Battus	belus	Battus belus	COI	658	3	0	Pelletier & Carstens, 2018
Arthropoda	Insecta	Lepidoptera	Papilionidae	Battus	philenor	Battus philenor	COI	658	3	0.00882168	Pelletier & Carstens, 2018
Arthropoda	Insecta	Lepidoptera	Papilionidae	Battus	polydamas	Battus polydamas	COI	662	3	0	Pelletier & Carstens, 2018
Arthropoda	Insecta	Lepidoptera	Noctuidae	Behrensia	conchiformis	Behrensia conchiformis	COI	658	4	0.00239234	Pelletier & Carstens, 2018
Arthropoda	Insecta	Lepidoptera	Arctiidae	Belemniastis	troetschi	Belemniastis troetschi	COI	661	6	0.000874317	Pelletier & Carstens, 2018
Arthropoda	Insecta	Lepidoptera	Pieridae	Belenois	aurota	Belenois aurota	COI	658	4	0.00329281	Pelletier & Carstens, 2018
Arthropoda	Insecta	Lepidoptera	Noctuidae	Bellura	gortynoides	Bellura gortynoides	COI	658	6	0.00101317	Pelletier & Carstens, 2018
Arthropoda	Insecta	Lepidoptera	Noctuidae	Bellura	obliqua	Bellura obliqua	COI	658	36	0.00497718	Pelletier & Carstens, 2018
Arthropoda	Insecta	Coleoptera	Carabidae	Bembidion	aenulum	Bembidion aenulum	COI	1495	13	0.00138413	Pelletier & Carstens, 2018
Arthropoda	Insecta	Coleoptera	Carabidae	Bembidion	carinula	Bembidion carinula	COI	658	3	0	Pelletier & Carstens, 2018
Arthropoda	Insecta	Coleoptera	Carabidae	Bembidion	grandiceps	Bembidion grandiceps	COI	766	4	0.00254065	Pelletier & Carstens, 2018
Arthropoda	Insecta	Coleoptera	Carabidae	Bembidion	nigripes	Bembidion nigripes	COI	658	5	0.0663974	Pelletier & Carstens, 2018
Arthropoda	Insecta	Coleoptera	Carabidae	Bembidion	planum	Bembidion planum	COI	766	4	0.00607903	Pelletier & Carstens, 2018
Arthropoda	Insecta	Coleoptera	Carabidae	Bembidion	rapidum	Bembidion rapidum	COI	658	4	0.0802938	Pelletier & Carstens, 2018
Arthropoda	Insecta	Coleoptera	Carabidae	Bembidion	rolandi	Bembidion rolandi	COI	766	3	0.00618238	Pelletier & Carstens, 2018
Arthropoda	Insecta	Coleoptera	Carabidae	Bembidion	sordidum	Bembidion sordidum	COI	656	4	0	Pelletier & Carstens, 2018
Arthropoda	Insecta	Coleoptera	Carabidae	Bembidion	transversale	Bembidion transversale	COI	1495	17	0.000195752	Pelletier & Carstens, 2018
Arthropoda	Insecta	Hemiptera	Aleyrodidae	Bemisia	tabaci	Bemisia tabaci	COI	814	75	0.0796402	Pelletier & Carstens, 2018
Arthropoda	Insecta	Hemiptera	Aleyrodidae	Bemisia	tabaci	Bemisia tabaci	COI	898	510	0.0868491	Pelletier & Carstens, 2018
Arthropoda	Insecta	Lepidoptera	Pyralidae	Berastagia	dissolutella	Berastagia dissolutella	COI	658	3	0.00202634	Pelletier & Carstens, 2018
Arthropoda	Insecta	Lepidoptera	Geometridae	Berberodes	trilinea	Berberodes trilinea	COI	658	11	0.00305064	Pelletier & Carstens, 2018
Arthropoda	Insecta	Diptera	Psychodidae	Berdeniella	freyi	Berdeniella freyi	COI	658	5	0.000607903	Pelletier & Carstens, 2018
Arthropoda	Insecta	Lepidoptera	Arctiidae	Bernathonomus	piperita	Bernathonomus piperita	COI	658	3	0.0162107	Pelletier & Carstens, 2018
Arthropoda	Insecta	Lepidoptera	Arctiidae	Bertholdia	albipuncta	Bertholdia albipuncta	COI	658	29	0.0015674	Pelletier & Carstens, 2018
Arthropoda	Insecta	Lepidoptera	Arctiidae	Bertholdia	pseudofumida	Bertholdia pseudofumida	COI	658	3	0.00506586	Pelletier & Carstens, 2018
Arthropoda	Insecta	Lepidoptera	Arctiidae	Bertholdia	soror	Bertholdia soror	COI	658	3	0.00911854	Pelletier & Carstens, 2018
Arthropoda	Insecta	Lepidoptera	Arctiidae	Bertholdia	specularis	Bertholdia specularis	COI	661	10	0	Pelletier & Carstens, 2018
Arthropoda	Insecta	Lepidoptera	Geometridae	Besma	quercivoraria	Besma quercivoraria	COI	658	18	0.00253084	Pelletier & Carstens, 2018
Arthropoda	Insecta	Lepidoptera	Oecophoridae	Bibarrambla	allenella	Bibarrambla allenella	COI	659	8	0.00153374	Pelletier & Carstens, 2018
Arthropoda	Insecta	Lepidoptera	Oecophoridae	Bida	radiosella	Bida radiosella	COI	658	13	0.0192934	Pelletier & Carstens, 2018
Arthropoda	Insecta	Coleoptera	Dytiscidae	Bidessus	goudotii	Bidessus goudotii	COI	708	33	0.00159801	Pelletier & Carstens, 2018
Arthropoda	Insecta	Coleoptera	Dytiscidae	Bidessus	minutissimus	Bidessus minutissimus	COI	708	18	0.0225728	Pelletier & Carstens, 2018
Arthropoda	Insecta	Coleoptera	Dytiscidae	Bidessus	unistriatus	Bidessus unistriatus	COI	708	30	0.000493539	Pelletier & Carstens, 2018
Arthropoda	Insecta	Lepidoptera	Cosmopterigidae	Bifascioides	leucomelanella	Bifascioides leucomelanella	COI	658	5	0.0012158	Pelletier & Carstens, 2018
Arthropoda	Insecta	Lepidoptera	Lycaenidae	Bindahara	phocides	Bindahara phocides	COI	658	3	0.00405269	Pelletier & Carstens, 2018
Arthropoda	Insecta	Hymenoptera	Tenthredinidae	Birka	cinereipes	Birka cinereipes	COI	658	8	0.00197445	Pelletier & Carstens, 2018
Arthropoda	Insecta	Lepidoptera	Geometridae	Biston	betularia	Biston betularia	COI	658	77	0.0141246	Pelletier & Carstens, 2018
Arthropoda	Insecta	Lepidoptera	Geometridae	Biston	stratarius	Biston stratarius	COI	658	5	0.00217391	Pelletier & Carstens, 2018
Arthropoda	Insecta	Lepidoptera	Arctiidae	Biturix	venosata	Biturix venosata	COI	658	5	0	Pelletier & Carstens, 2018
Arthropoda	Insecta	Hymenoptera	Braconidae	Blacus	stelfoxi	Blacus stelfoxi	COI	658	8	0.018797	Pelletier & Carstens, 2018
Arthropoda	Insecta	Hymenoptera	Blasticotomidae	Blasticotoma	filiceti	Blasticotoma filiceti	COI	658	9	0.000353857	Pelletier & Carstens, 2018
Arthropoda	Insecta	Lepidoptera	Blastobasidae	Blastobasis	acirfa	Blastobasis acirfa	COI	658	19	0.00749269	Pelletier & Carstens, 2018
Arthropoda	Insecta	Lepidoptera	Blastobasidae	Blastobasis	aynekiella	Blastobasis aynekiella	COI	658	10	0.0015444	Pelletier & Carstens, 2018
Arthropoda	Insecta	Lepidoptera	Blastobasidae	Blastobasis	chuka	Blastobasis chuka	COI	658	22	0.00194725	Pelletier & Carstens, 2018
Arthropoda	Insecta	Lepidoptera	Blastobasidae	Blastobasis	glauconotata	Blastobasis glauconotata	COI	658	39	0.00327821	Pelletier & Carstens, 2018
Arthropoda	Insecta	Lepidoptera	Blastobasidae	Blastobasis	kenya	Blastobasis kenya	COI	658	65	0.00696039	Pelletier & Carstens, 2018
Arthropoda	Insecta	Lepidoptera	Blastobasidae	Blastobasis	maroccanella	Blastobasis maroccanella	COI	658	15	0.00917453	Pelletier & Carstens, 2018
Arthropoda	Insecta	Lepidoptera	Blastobasidae	Blastobasis	phycidella	Blastobasis phycidella	COI	658	4	0.00455927	Pelletier & Carstens, 2018
Arthropoda	Insecta	Lepidoptera	Blastobasidae	Blastobasis	tarda	Blastobasis tarda	COI	658	6	0.000608273	Pelletier & Carstens, 2018
Arthropoda	Insecta	Blattodea	Ectobiidae	Blattella	germanica	Blattella germanica	COI	634	3	0.241667	Pelletier & Carstens, 2018
Arthropoda	Insecta	Hymenoptera	NA	Blennocampa	phyllocolpa	Blennocampa phyllocolpa	COI	658	13	0.000559441	Pelletier & Carstens, 2018
Arthropoda	Insecta	Hemiptera	Miridae	Blepharidopterus	angulatus	Blepharidopterus angulatus	COI	658	4	0.000883392	Pelletier & Carstens, 2018
Arthropoda	Insecta	Hemiptera	Miridae	Blepharidopterus	chlorionis	Blepharidopterus chlorionis	COI	658	3	0.00157233	Pelletier & Carstens, 2018
Arthropoda	Insecta	Hemiptera	Miridae	Blepharidopterus	provancheri	Blepharidopterus provancheri	COI	658	9	0.00158128	Pelletier & Carstens, 2018
Arthropoda	Insecta	Lepidoptera	Noctuidae	Bleptina	caradrinalis	Bleptina caradrinalis	COI	658	32	0.00698772	Pelletier & Carstens, 2018
Arthropoda	Insecta	Lepidoptera	Noctuidae	Bleptina	confusalis	Bleptina confusalis	COI	658	13	0.00147762	Pelletier & Carstens, 2018
Arthropoda	Insecta	Lepidoptera	Noctuidae	Bleptina	dejecta	Bleptina dejecta	COI	658	19	0.0021575	Pelletier & Carstens, 2018
Arthropoda	Insecta	Lepidoptera	Noctuidae	Bleptina	obscura	Bleptina obscura	COI	658	7	0	Pelletier & Carstens, 2018
Arthropoda	Insecta	Lepidoptera	Noctuidae	Bleptina	sangamonia	Bleptina sangamonia	COI	658	3	0.00225989	Pelletier & Carstens, 2018
Arthropoda	Insecta	Lepidoptera	Crambidae	Bocchoris	marucalis	Bocchoris marucalis	COI	658	9	0.00154321	Pelletier & Carstens, 2018
Arthropoda	Insecta	Lepidoptera	Noctuidae	Bocula	odontosema	Bocula odontosema	COI	658	3	0	Pelletier & Carstens, 2018
Arthropoda	Insecta	Diptera	Sarcophagidae	Boettcheria	bisetosa	Boettcheria bisetosa	COI	632	4	0.00840108	Pelletier & Carstens, 2018
Arthropoda	Insecta	Diptera	Sarcophagidae	Boettcheria	cimbicis	Boettcheria cimbicis	COI	633	3	0.00554631	Pelletier & Carstens, 2018
Arthropoda	Insecta	Diptera	Sarcophagidae	Boettcheria	latisterna	Boettcheria latisterna	COI	638	27	0.000948087	Pelletier & Carstens, 2018
Arthropoda	Insecta	Hemiptera	Rhopalidae	Boisea	rubrolineata	Boisea rubrolineata	COI	658	5	0.0136012	Pelletier & Carstens, 2018
Arthropoda	Insecta	Lepidoptera	Noctuidae	Bolica	armata	Bolica armata	COI	585	6	0	Pelletier & Carstens, 2018
Arthropoda	Insecta	Lepidoptera	Nymphalidae	Boloria	aquilonaris	Boloria aquilonaris	COI	658	11	0.0017203	Pelletier & Carstens, 2018
Arthropoda	Insecta	Lepidoptera	Nymphalidae	Boloria	chariclea	Boloria chariclea	COI	658	14	0.0026721	Pelletier & Carstens, 2018
Arthropoda	Insecta	Lepidoptera	Nymphalidae	Boloria	eunomia	Boloria eunomia	COI	658	44	0.0076498	Pelletier & Carstens, 2018
Arthropoda	Insecta	Lepidoptera	Nymphalidae	Boloria	euphrosyne	Boloria euphrosyne	COI	658	12	0.0158103	Pelletier & Carstens, 2018
Arthropoda	Insecta	Lepidoptera	Nymphalidae	Boloria	napaea	Boloria napaea	COI	658	4	0.00685976	Pelletier & Carstens, 2018
Arthropoda	Insecta	Lepidoptera	Nymphalidae	Boloria	pales	Boloria pales	COI	658	13	0.00830237	Pelletier & Carstens, 2018
Arthropoda	Insecta	Lepidoptera	Nymphalidae	Boloria	selene	Boloria selene	COI	658	18	0.0107955	Pelletier & Carstens, 2018
Arthropoda	Insecta	Hymenoptera	Apidae	Bombus	ashtoni	Bombus ashtoni	COI	639	3	0	Pelletier & Carstens, 2018
Arthropoda	Insecta	Hymenoptera	Apidae	Bombus	borealis	Bombus borealis	COI	639	4	0.00160772	Pelletier & Carstens, 2018
Arthropoda	Insecta	Hymenoptera	Apidae	Bombus	citrinus	Bombus citrinus	COI	658	6	0.0058129	Pelletier & Carstens, 2018
Arthropoda	Insecta	Hymenoptera	Apidae	Bombus	cryptarum	Bombus cryptarum	COI	699	23	0.00526558	Pelletier & Carstens, 2018
Arthropoda	Insecta	Hymenoptera	Apidae	Bombus	fernaldae	Bombus fernaldae	COI	651	7	0.00945111	Pelletier & Carstens, 2018
Arthropoda	Insecta	Hymenoptera	Apidae	Bombus	fervidus	Bombus fervidus	COI	639	6	0.00204082	Pelletier & Carstens, 2018
Arthropoda	Insecta	Hymenoptera	Apidae	Bombus	frigidus	Bombus frigidus	COI	658	17	0.00269263	Pelletier & Carstens, 2018
Arthropoda	Insecta	Hymenoptera	Apidae	Bombus	haemorrhoidalis	Bombus haemorrhoidalis	COI	980	7	0.00608828	Pelletier & Carstens, 2018
Arthropoda	Insecta	Hymenoptera	Apidae	Bombus	impatiens	Bombus impatiens	COI	658	7	0.00997257	Pelletier & Carstens, 2018
Arthropoda	Insecta	Hymenoptera	Apidae	Bombus	jonellus	Bombus jonellus	COI	664	4	0.00835532	Pelletier & Carstens, 2018
Arthropoda	Insecta	Hymenoptera	Apidae	Bombus	lapidarius	Bombus lapidarius	COI	654	4	0	Pelletier & Carstens, 2018
Arthropoda	Insecta	Hymenoptera	Apidae	Bombus	lucorum	Bombus lucorum	COI	658	16	0.000389408	Pelletier & Carstens, 2018
Arthropoda	Insecta	Hymenoptera	Apidae	Bombus	magnus	Bombus magnus	COI	642	26	0.000975962	Pelletier & Carstens, 2018
Arthropoda	Insecta	Hymenoptera	Apidae	Bombus	mixtus	Bombus mixtus	COI	623	3	0.0297463	Pelletier & Carstens, 2018
Arthropoda	Insecta	Hymenoptera	Apidae	Bombus	pascuorum	Bombus pascuorum	COI	667	3	0.193282	Pelletier & Carstens, 2018
Arthropoda	Insecta	Hymenoptera	Apidae	Bombus	perplexus	Bombus perplexus	COI	639	3	0.00421274	Pelletier & Carstens, 2018
Arthropoda	Insecta	Hymenoptera	Apidae	Bombus	polaris	Bombus polaris	COI	658	9	0.00163906	Pelletier & Carstens, 2018
Arthropoda	Insecta	Hymenoptera	Apidae	Bombus	rufocinctus	Bombus rufocinctus	COI	626	3	0.00508906	Pelletier & Carstens, 2018
Arthropoda	Insecta	Hymenoptera	Apidae	Bombus	sandersoni	Bombus sandersoni	COI	639	3	0.00485437	Pelletier & Carstens, 2018
Arthropoda	Insecta	Hymenoptera	Apidae	Bombus	sylvicola	Bombus sylvicola	COI	658	45	0.00282204	Pelletier & Carstens, 2018
Arthropoda	Insecta	Hymenoptera	Apidae	Bombus	ternarius	Bombus ternarius	COI	639	13	0.00456007	Pelletier & Carstens, 2018
Arthropoda	Insecta	Hymenoptera	Apidae	Bombus	terricola	Bombus terricola	COI	639	3	0.00208659	Pelletier & Carstens, 2018
Arthropoda	Insecta	Hymenoptera	Apidae	Bombus	trifasciatus	Bombus trifasciatus	COI	983	19	0.0398218	Pelletier & Carstens, 2018
Arthropoda	Insecta	Hymenoptera	Apidae	Bombus	vagans	Bombus vagans	COI	639	5	0.000653595	Pelletier & Carstens, 2018
Arthropoda	Insecta	Lepidoptera	Geometridae	Bonatea	viridilinea	Bonatea viridilinea	COI	658	4	0.000759878	Pelletier & Carstens, 2018
Arthropoda	Insecta	Lepidoptera	Geometridae	Borbacha	euchrysa	Borbacha euchrysa	COI	658	4	0.0645897	Pelletier & Carstens, 2018
Arthropoda	Insecta	Lepidoptera	Noctuidae	Borbotana	nivifascia	Borbotana nivifascia	COI	638	4	0.00957854	Pelletier & Carstens, 2018
Arthropoda	Insecta	Lepidoptera	Oecophoridae	Boroscena	phaulopis	Boroscena phaulopis	COI	658	5	0.0100457	Pelletier & Carstens, 2018
Arthropoda	Insecta	Lepidoptera	Geometridae	Boudinotiana	notha	Boudinotiana notha	COI	658	4	0.000759878	Pelletier & Carstens, 2018
Arthropoda	Insecta	Odonata	Aeshnidae	Boyeria	grafiana	Boyeria grafiana	COI	658	39	0.0115783	Pelletier & Carstens, 2018
Arthropoda	Insecta	Lepidoptera	Geometridae	Bracca	ribbei	Bracca ribbei	COI	658	3	0	Pelletier & Carstens, 2018
Arthropoda	Insecta	Lepidoptera	Noctuidae	Brachionycha	borealis	Brachionycha borealis	COI	658	4	0.00176367	Pelletier & Carstens, 2018
Arthropoda	Insecta	Lepidoptera	Gelechiidae	Brachyacma	palpigera	Brachyacma palpigera	COI	658	3	0.0884848	Pelletier & Carstens, 2018
Arthropoda	Insecta	Lepidoptera	Oecophoridae	Brachybelistis	blackburnii	Brachybelistis blackburnii	COI	658	8	0.001745	Pelletier & Carstens, 2018
Arthropoda	Insecta	Lepidoptera	Oecophoridae	Brachybelistis	neomorpha	Brachybelistis neomorpha	COI	658	6	0.00670732	Pelletier & Carstens, 2018
Arthropoda	Insecta	Lepidoptera	Oecophoridae	Brachybelistis	pentachroa	Brachybelistis pentachroa	COI	658	12	0.00552759	Pelletier & Carstens, 2018
Arthropoda	Insecta	Hemiptera	Aphididae	Brachycaudus	helichrysi	Brachycaudus helichrysi	COI	658	3	0.00203562	Pelletier & Carstens, 2018
Arthropoda	Insecta	Trichoptera	Brachycentridae	Brachycentrus	americanus	Brachycentrus americanus	COI	729	33	NA	Pelletier & Carstens, 2018
Arthropoda	Insecta	Trichoptera	Brachycentridae	Brachycentrus	appalachia	Brachycentrus appalachia	COI	658	3	0.0466059	Pelletier & Carstens, 2018
Arthropoda	Insecta	Trichoptera	Brachycentridae	Brachycentrus	nigrosoma	Brachycentrus nigrosoma	COI	674	8	0.00363504	Pelletier & Carstens, 2018
Arthropoda	Insecta	Trichoptera	Brachycentridae	Brachycentrus	occidentalis	Brachycentrus occidentalis	COI	658	3	0.00101317	Pelletier & Carstens, 2018
Arthropoda	Insecta	Lepidoptera	Noctuidae	Brachylomia	algens	Brachylomia algens	COI	658	7	0.014353	Pelletier & Carstens, 2018
Arthropoda	Insecta	Lepidoptera	Noctuidae	Brachylomia	discinigra	Brachylomia discinigra	COI	658	3	0.00101317	Pelletier & Carstens, 2018
Arthropoda	Insecta	Lepidoptera	Noctuidae	Brachylomia	populi	Brachylomia populi	COI	658	5	0.00273556	Pelletier & Carstens, 2018
Arthropoda	Insecta	Lepidoptera	Noctuidae	Brachylomia	viminalis	Brachylomia viminalis	COI	658	4	0	Pelletier & Carstens, 2018
Arthropoda	Insecta	Hymenoptera	Formicidae	Brachymyrmex	cordemoyi	Brachymyrmex cordemoyi	COI	657	44	0.00635307	Pelletier & Carstens, 2018
Arthropoda	Insecta	Lepidoptera	Oecophoridae	Brachynemata	diantha	Brachynemata diantha	COI	658	3	0.017284	Pelletier & Carstens, 2018
Arthropoda	Insecta	Hymenoptera	Tenthredinidae	Brachythops	flavens	Brachythops flavens	COI	658	19	0.00921672	Pelletier & Carstens, 2018
Arthropoda	Insecta	Lepidoptera	Crambidae	Bradina	impressalis	Bradina impressalis	COI	658	4	0.000888099	Pelletier & Carstens, 2018
Arthropoda	Malacostraca	Isopoda	Asellidae	Bragasellus	comasi	Bragasellus comasi	COI	647	9	0.0997451	Pelletier & Carstens, 2018
Arthropoda	Malacostraca	Isopoda	Asellidae	Bragasellus	cortesi	Bragasellus cortesi	COI	616	3	0	Pelletier & Carstens, 2018
Arthropoda	Malacostraca	Isopoda	Asellidae	Bragasellus	frontellum	Bragasellus frontellum	COI	638	3	0	Pelletier & Carstens, 2018
Arthropoda	Malacostraca	Isopoda	Asellidae	Bragasellus	lagari	Bragasellus lagari	COI	658	15	0.139467	Pelletier & Carstens, 2018
Arthropoda	Malacostraca	Isopoda	Asellidae	Bragasellus	lagarioides	Bragasellus lagarioides	COI	649	8	0.0915609	Pelletier & Carstens, 2018
Arthropoda	Malacostraca	Isopoda	Asellidae	Bragasellus	molinai	Bragasellus molinai	COI	604	3	0.0168776	Pelletier & Carstens, 2018
Arthropoda	Malacostraca	Isopoda	Asellidae	Bragasellus	peltatus	Bragasellus peltatus	COI	625	3	0	Pelletier & Carstens, 2018
Arthropoda	Insecta	Hemiptera	Aphididae	Braggia	agathona	Braggia agathona	COI	658	4	0.00835866	Pelletier & Carstens, 2018
Arthropoda	Insecta	Hemiptera	Aphididae	Braggia	columbiana	Braggia columbiana	COI	658	5	0.00303951	Pelletier & Carstens, 2018
Arthropoda	Insecta	Hemiptera	Aphididae	Braggia	eriogoni	Braggia eriogoni	COI	658	15	0.00167897	Pelletier & Carstens, 2018
Arthropoda	Insecta	Hemiptera	Aphididae	Braggia	longicauda	Braggia longicauda	COI	658	8	0	Pelletier & Carstens, 2018
Arthropoda	Insecta	Hemiptera	Aphididae	Braggia	urovaneta	Braggia urovaneta	COI	658	5	0.00820669	Pelletier & Carstens, 2018
Arthropoda	Insecta	Lepidoptera	Nymphalidae	Brassolis	isthmia	Brassolis isthmia	COI	658	5	0	Pelletier & Carstens, 2018
Arthropoda	Insecta	Lepidoptera	Nymphalidae	Brenthis	daphne	Brenthis daphne	COI	658	10	0.00544563	Pelletier & Carstens, 2018
Arthropoda	Insecta	Lepidoptera	Nymphalidae	Brenthis	hecate	Brenthis hecate	COI	658	8	0.00431448	Pelletier & Carstens, 2018
Arthropoda	Insecta	Lepidoptera	Nymphalidae	Brenthis	ino	Brenthis ino	COI	658	14	0.00469288	Pelletier & Carstens, 2018
Arthropoda	Arachnida	Prostigmata	Tenuipalpidae	Brevipalpus	chilensis	Brevipalpus chilensis	COI	358	15	0.00260708	Pelletier & Carstens, 2018
Arthropoda	Arachnida	Prostigmata	Tenuipalpidae	Brevipalpus	chilensis	Brevipalpus chilensis	COI	358	11	0.0119334	Pelletier & Carstens, 2018
Arthropoda	Arachnida	Prostigmata	Tenuipalpidae	Brevipalpus	obovatus	Brevipalpus obovatus	COI	358	3	0.0131086	Pelletier & Carstens, 2018
Arthropoda	Arachnida	Prostigmata	Tenuipalpidae	Brevipalpus	phoenicis	Brevipalpus phoenicis	COI	358	19	0.037037	Pelletier & Carstens, 2018
Arthropoda	Arachnida	Prostigmata	Tenuipalpidae	Brevipalpus	phoenicis	Brevipalpus phoenicis	COI	358	11	0.026257	Pelletier & Carstens, 2018
Arthropoda	Insecta	Lepidoptera	Nymphalidae	Brintesia	circe	Brintesia circe	COI	658	10	0.00291375	Pelletier & Carstens, 2018
Arthropoda	Insecta	Hemiptera	Pentatomidae	Brochymena	quadripustulata	Brochymena quadripustulata	COI	648	4	0.0278646	Pelletier & Carstens, 2018
Arthropoda	Insecta	Lepidoptera	Arctiidae	Bruceia	pulverina	Bruceia pulverina	COI	658	3	0.00101317	Pelletier & Carstens, 2018
Arthropoda	Insecta	Diptera	Psychodidae	Brumptomyia	guimaraesi	Brumptomyia guimaraesi	COI	699	3	0.00190749	Pelletier & Carstens, 2018
Arthropoda	Insecta	Lepidoptera	Noctuidae	Bryolymnia	bicon	Bryolymnia bicon	COI	658	7	0.000868432	Pelletier & Carstens, 2018
Arthropoda	Insecta	Lepidoptera	Gelechiidae	Bryotropha	boreella	Bryotropha boreella	COI	658	7	0.00217108	Pelletier & Carstens, 2018
Arthropoda	Insecta	Lepidoptera	Gelechiidae	Bryotropha	similis	Bryotropha similis	COI	658	22	0.00184948	Pelletier & Carstens, 2018
Arthropoda	Insecta	Hymenoptera	Ichneumonidae	Buathra	laborator	Buathra laborator	COI	658	11	0.00132633	Pelletier & Carstens, 2018
Arthropoda	Insecta	Lepidoptera	Bucculatricidae	Bucculatrix	ainsliella	Bucculatrix ainsliella	COI	659	20	0.00634968	Pelletier & Carstens, 2018
Arthropoda	Insecta	Lepidoptera	Bucculatricidae	Bucculatrix	cidarella	Bucculatrix cidarella	COI	658	4	0.00633232	Pelletier & Carstens, 2018
Arthropoda	Insecta	Lepidoptera	Bucculatricidae	Bucculatrix	polytita	Bucculatrix polytita	COI	658	4	0.0120069	Pelletier & Carstens, 2018
Arthropoda	Insecta	Lepidoptera	Bucculatricidae	Bucculatrix	ulmella	Bucculatrix ulmella	COI	658	7	0.00493142	Pelletier & Carstens, 2018
Arthropoda	Insecta	Lepidoptera	Noctuidae	Bulia	deducta	Bulia deducta	COI	658	59	0.000559814	Pelletier & Carstens, 2018
Arthropoda	Insecta	Lepidoptera	Geometridae	Bulonga	griseosericea	Bulonga griseosericea	COI	658	3	0	Pelletier & Carstens, 2018
Arthropoda	Insecta	Lepidoptera	Hesperiidae	Bungalotis	astylos	Bungalotis astylos	COI	658	24	0.00147232	Pelletier & Carstens, 2018
Arthropoda	Insecta	Lepidoptera	Hesperiidae	Bungalotis	diophorus	Bungalotis diophorus	COI	658	21	0.0010696	Pelletier & Carstens, 2018
Arthropoda	Insecta	Lepidoptera	Hesperiidae	Bungalotis	erythus	Bungalotis erythus	COI	658	28	0	Pelletier & Carstens, 2018
Arthropoda	Insecta	Lepidoptera	Hesperiidae	Bungalotis	midas	Bungalotis midas	COI	674	13	0.00116845	Pelletier & Carstens, 2018
Arthropoda	Insecta	Lepidoptera	Geometridae	Bupalus	piniaria	Bupalus piniaria	COI	658	3	0.00104822	Pelletier & Carstens, 2018
Arthropoda	Malacostraca	Isopoda	Philosciidae	Burmoniscus	dasystylus	Burmoniscus dasystylus	COI	674	4	0.000927644	Pelletier & Carstens, 2018
Arthropoda	Malacostraca	Isopoda	Philosciidae	Burmoniscus	ocellatus	Burmoniscus ocellatus	COI	681	23	0.0879671	Pelletier & Carstens, 2018
Arthropoda	Malacostraca	Isopoda	Philosciidae	Burmoniscus	okinawaensis	Burmoniscus okinawaensis	COI	690	51	0.0039419	Pelletier & Carstens, 2018
Arthropoda	Insecta	Coleoptera	Byrrhidae	Byrrhus	concolor	Byrrhus concolor	COI	449	4	0.00129199	Pelletier & Carstens, 2018
Arthropoda	Insecta	Lepidoptera	Geometridae	Cabera	borealis	Cabera borealis	COI	658	6	0	Pelletier & Carstens, 2018
Arthropoda	Insecta	Lepidoptera	Geometridae	Cabera	erythemaria	Cabera erythemaria	COI	658	15	0.00604122	Pelletier & Carstens, 2018
Arthropoda	Insecta	Lepidoptera	Geometridae	Cabera	exanthemata	Cabera exanthemata	COI	658	19	0.00425962	Pelletier & Carstens, 2018
Arthropoda	Insecta	Lepidoptera	Geometridae	Cabera	pusaria	Cabera pusaria	COI	658	7	0.00248582	Pelletier & Carstens, 2018
Arthropoda	Insecta	Lepidoptera	Geometridae	Cabera	variolaria	Cabera variolaria	COI	658	16	0.036673	Pelletier & Carstens, 2018
Arthropoda	Insecta	Lepidoptera	Crambidae	Cacographis	osteolalis	Cacographis osteolalis	COI	658	4	0.000765697	Pelletier & Carstens, 2018
Arthropoda	Insecta	Hemiptera	Psyllidae	Cacopsylla	myrtilli	Cacopsylla myrtilli	COI	638	7	0.00343335	Pelletier & Carstens, 2018
Arthropoda	Insecta	Lepidoptera	Arctiidae	Cacostatia	saphira	Cacostatia saphira	COI	661	8	0.00122624	Pelletier & Carstens, 2018
Arthropoda	Insecta	Lepidoptera	Pyralidae	Cacozelia	elegans	Cacozelia elegans	COI	658	11	0.00146924	Pelletier & Carstens, 2018
Arthropoda	Insecta	Lepidoptera	Pyralidae	Cactoblastis	cactorum	Cactoblastis cactorum	COI	658	5	0	Pelletier & Carstens, 2018
Arthropoda	Insecta	Ephemeroptera	Caenidae	Caenis	amica	Caenis amica	COI	670	12	0.0642922	Pelletier & Carstens, 2018
Arthropoda	Insecta	Ephemeroptera	Caenidae	Caenis	anceps	Caenis anceps	COI	658	8	0.00436975	Pelletier & Carstens, 2018
Arthropoda	Insecta	Ephemeroptera	Caenidae	Caenis	diminuta	Caenis diminuta	COI	658	36	0.0342218	Pelletier & Carstens, 2018
Arthropoda	Insecta	Ephemeroptera	Caenidae	Caenis	latipennis	Caenis latipennis	COI	670	42	0.0483459	Pelletier & Carstens, 2018
Arthropoda	Insecta	Ephemeroptera	Caenidae	Caenis	punctata	Caenis punctata	COI	658	9	0.0187114	Pelletier & Carstens, 2018
Arthropoda	Insecta	Ephemeroptera	Caenidae	Caenis	youngi	Caenis youngi	COI	717	50	0.00885101	Pelletier & Carstens, 2018
Arthropoda	Insecta	Hymenoptera	Halictidae	Caenohalictus	cyanopygus	Caenohalictus cyanopygus	COI	658	11	0.00274875	Pelletier & Carstens, 2018
Arthropoda	Insecta	Hymenoptera	Halictidae	Caenohalictus	galletue	Caenohalictus galletue	COI	658	7	0	Pelletier & Carstens, 2018
Arthropoda	Insecta	Hymenoptera	Halictidae	Caenohalictus	opaciceps	Caenohalictus opaciceps	COI	658	11	0.0014806	Pelletier & Carstens, 2018
Arthropoda	Insecta	Trichoptera	Calocidae	Caenota	nemorosa	Caenota nemorosa	COI	658	13	0.0123969	Pelletier & Carstens, 2018
Arthropoda	Insecta	Trichoptera	Calocidae	Caenota	plicata	Caenota plicata	COI	658	23	0.0139694	Pelletier & Carstens, 2018
Arthropoda	Insecta	Lepidoptera	Noctuidae	Caenurgina	crassiuscula	Caenurgina crassiuscula	COI	658	56	0.00613466	Pelletier & Carstens, 2018
Arthropoda	Insecta	Lepidoptera	Noctuidae	Caenurgina	erechtea	Caenurgina erechtea	COI	658	16	0.00645204	Pelletier & Carstens, 2018
Arthropoda	Insecta	Hemiptera	Saldidae	Calacanthia	trybomi	Calacanthia trybomi	COI	699	3	0.00585823	Pelletier & Carstens, 2018
Arthropoda	Insecta	Hymenoptera	Cephidae	Calameuta	filiformis	Calameuta filiformis	COI	658	6	0.00173442	Pelletier & Carstens, 2018
Arthropoda	Insecta	Hymenoptera	Cephidae	Calameuta	haemorrhoidalis	Calameuta haemorrhoidalis	COI	658	3	0.034188	Pelletier & Carstens, 2018
Arthropoda	Insecta	Hymenoptera	Cephidae	Calameuta	pallipes	Calameuta pallipes	COI	658	5	0.0253425	Pelletier & Carstens, 2018
Arthropoda	Insecta	Lepidoptera	Crambidae	Calamotropha	dielota	Calamotropha dielota	COI	658	4	0.0488599	Pelletier & Carstens, 2018
Arthropoda	Insecta	Lepidoptera	Crambidae	Calamotropha	leptogrammellus	Calamotropha leptogrammellus	COI	658	4	0.0925471	Pelletier & Carstens, 2018
Arthropoda	Insecta	Lepidoptera	Crambidae	Calamotropha	paludella	Calamotropha paludella	COI	658	3	0.0145985	Pelletier & Carstens, 2018
Arthropoda	Insecta	Hemiptera	Aphididae	Calaphis	flava	Calaphis flava	COI	658	10	0.00986066	Pelletier & Carstens, 2018
Arthropoda	Insecta	Coleoptera	Carabidae	Calathus	ingratus	Calathus ingratus	COI	658	13	0.00274725	Pelletier & Carstens, 2018
Arthropoda	Insecta	Lepidoptera	Nolidae	Calathusa	ischnodes	Calathusa ischnodes	COI	658	11	0.0411016	Pelletier & Carstens, 2018
Arthropoda	Insecta	Lepidoptera	Nolidae	Calathusa	mesospila	Calathusa mesospila	COI	550	3	0	Pelletier & Carstens, 2018
Arthropoda	Malacostraca	Decapoda	Diogenidae	Calcinus	haigae	Calcinus haigae	COI	568	215	0.00840506	Pelletier & Carstens, 2018
Arthropoda	Malacostraca	Decapoda	Diogenidae	Calcinus	hazletti	Calcinus hazletti	COI	568	164	0.00208268	Pelletier & Carstens, 2018
Arthropoda	Malacostraca	Decapoda	Diogenidae	Calcinus	laevimanus	Calcinus laevimanus	COI	568	124	0.0160753	Pelletier & Carstens, 2018
Arthropoda	Malacostraca	Decapoda	Diogenidae	Calcinus	seurati	Calcinus seurati	COI	568	152	0.0181587	Pelletier & Carstens, 2018
Arthropoda	Malacostraca	Decapoda	Diogenidae	Calcinus	tubularis	Calcinus tubularis	COI	658	6	0.00830368	Pelletier & Carstens, 2018
Arthropoda	Insecta	Lepidoptera	Riodinidae	Calephelis	laverna	Calephelis laverna	COI	658	9	0.00189492	Pelletier & Carstens, 2018
Arthropoda	Insecta	Lepidoptera	Geometridae	Calicha	ornataria	Calicha ornataria	COI	658	3	0	Pelletier & Carstens, 2018
Arthropoda	Insecta	Lepidoptera	Oecophoridae	Calicotis	crucifera	Calicotis crucifera	COI	658	4	0	Pelletier & Carstens, 2018
Arthropoda	Insecta	Lepidoptera	Nymphalidae	Caligo	atreus	Caligo atreus	COI	662	19	0.00121873	Pelletier & Carstens, 2018
Arthropoda	Insecta	Lepidoptera	Nymphalidae	Caligo	illioneus	Caligo illioneus	COI	658	4	0	Pelletier & Carstens, 2018
Arthropoda	Insecta	Lepidoptera	Nymphalidae	Caligo	oedipus	Caligo oedipus	COI	662	9	0	Pelletier & Carstens, 2018
Arthropoda	Insecta	Lepidoptera	Nymphalidae	Caligo	telamonius	Caligo telamonius	COI	658	5	0.0012158	Pelletier & Carstens, 2018
Arthropoda	Insecta	Lepidoptera	Nymphalidae	Caligo	uranus	Caligo uranus	COI	658	5	0.00273556	Pelletier & Carstens, 2018
Arthropoda	Insecta	Hymenoptera	Tenthredinidae	Caliroa	annulipes	Caliroa annulipes	COI	658	7	0.00260036	Pelletier & Carstens, 2018
Arthropoda	Insecta	Hymenoptera	Tenthredinidae	Caliroa	cerasi	Caliroa cerasi	COI	421	5	0.00786241	Pelletier & Carstens, 2018
Arthropoda	Insecta	Hymenoptera	Tenthredinidae	Caliroa	cothurnata	Caliroa cothurnata	COI	652	5	0.00947631	Pelletier & Carstens, 2018
Arthropoda	Insecta	Lepidoptera	Notodontidae	Calledema	argenta	Calledema argenta	COI	658	7	0.00227144	Pelletier & Carstens, 2018
Arthropoda	Insecta	Lepidoptera	Notodontidae	Calledema	plusia	Calledema plusia	COI	658	18	0.00108751	Pelletier & Carstens, 2018
Arthropoda	Insecta	Lepidoptera	Nymphalidae	Callerebia	annada	Callerebia annada	COI	658	7	0.0343244	Pelletier & Carstens, 2018
Arthropoda	Insecta	Lepidoptera	Hesperiidae	Calliades	zeutus	Calliades zeutus	COI	674	16	0.000432526	Pelletier & Carstens, 2018
Arthropoda	Insecta	Ephemeroptera	Baetidae	Callibaetis	ferrugineus	Callibaetis ferrugineus	COI	658	33	0.0669823	Pelletier & Carstens, 2018
Arthropoda	Insecta	Ephemeroptera	Baetidae	Callibaetis	fluctuans	Callibaetis fluctuans	COI	658	3	0.00607903	Pelletier & Carstens, 2018
Arthropoda	Insecta	Ephemeroptera	Baetidae	Callibaetis	pictus	Callibaetis pictus	COI	658	4	0.00151976	Pelletier & Carstens, 2018
Arthropoda	Insecta	Hemiptera	Corixidae	Callicorixa	audeni	Callicorixa audeni	COI	699	3	0.027673	Pelletier & Carstens, 2018
Arthropoda	Arachnida	Araneae	Gnaphosidae	Callilepis	pluto	Callilepis pluto	COI	658	18	0.00470255	Pelletier & Carstens, 2018
Arthropoda	Insecta	Lepidoptera	Oecophoridae	Callimima	daedalma	Callimima daedalma	COI	455	3	0	Pelletier & Carstens, 2018
Arthropoda	Insecta	Lepidoptera	Hesperiidae	Callimormus	radiola	Callimormus radiola	COI	658	7	0.00128051	Pelletier & Carstens, 2018
Arthropoda	Insecta	Lepidoptera	Hesperiidae	Callimormus	saturnus	Callimormus saturnus	COI	658	5	0.00303951	Pelletier & Carstens, 2018
Arthropoda	Insecta	Lepidoptera	Erebidae	Callimorpha	dominula	Callimorpha dominula	COI	658	4	0.000844595	Pelletier & Carstens, 2018
Arthropoda	Insecta	Lepidoptera	Sphingidae	Callionima	denticulata	Callionima denticulata	COI	658	39	0.00019279	Pelletier & Carstens, 2018
Arthropoda	Insecta	Lepidoptera	Sphingidae	Callionima	falcifera	Callionima falcifera	COI	658	80	0.0024366	Pelletier & Carstens, 2018
Arthropoda	Insecta	Lepidoptera	Sphingidae	Callionima	inuus	Callionima inuus	COI	658	28	0.000317969	Pelletier & Carstens, 2018
Arthropoda	Insecta	Lepidoptera	Sphingidae	Callionima	nomius	Callionima nomius	COI	658	4	0.00151976	Pelletier & Carstens, 2018
Arthropoda	Insecta	Lepidoptera	Sphingidae	Callionima	pan	Callionima pan	COI	658	4	0.00202634	Pelletier & Carstens, 2018
Arthropoda	Insecta	Lepidoptera	Sphingidae	Callionima	parce	Callionima parce	COI	658	18	0.00251804	Pelletier & Carstens, 2018
Arthropoda	Malacostraca	Amphipoda	Calliopiidae	Calliopius	laeviusculus	Calliopius laeviusculus	COI	658	29	0.00877042	Pelletier & Carstens, 2018
Arthropoda	Insecta	Hymenoptera	Andrenidae	Calliopsis	andreniformis	Calliopsis andreniformis	COI	639	3	0.00318979	Pelletier & Carstens, 2018
Arthropoda	Insecta	Diptera	Calliphoridae	Calliphora	livida	Calliphora livida	COI	633	9	0	Pelletier & Carstens, 2018
Arthropoda	Insecta	Diptera	Calliphoridae	Calliphora	vicina	Calliphora vicina	COI	1556	16	0.0481021	Pelletier & Carstens, 2018
Arthropoda	Insecta	Diptera	Calliphoridae	Calliphora	vomitoria	Calliphora vomitoria	COI	1555	18	0.0393026	Pelletier & Carstens, 2018
Arthropoda	Insecta	Lepidoptera	Geometridae	Callipia	constantinaria	Callipia constantinaria	COI	658	3	0.00607903	Pelletier & Carstens, 2018
Arthropoda	Insecta	Lepidoptera	Gracillariidae	Callisto	coffeella	Callisto coffeella	COI	658	17	0.0110237	Pelletier & Carstens, 2018
Arthropoda	Insecta	Lepidoptera	Lymantriidae	Calliteara	horsfieldii	Calliteara horsfieldii	COI	658	4	0	Pelletier & Carstens, 2018
Arthropoda	Insecta	Lepidoptera	Lymantriidae	Calliteara	pudibunda	Calliteara pudibunda	COI	658	6	0.00162107	Pelletier & Carstens, 2018
Arthropoda	Insecta	Lepidoptera	Oecophoridae	Callizyga	dispar	Callizyga dispar	COI	658	8	0.00935065	Pelletier & Carstens, 2018
Arthropoda	Arachnida	Araneae	Amaurobiidae	Callobius	bennetti	Callobius bennetti	COI	658	6	0.00364742	Pelletier & Carstens, 2018
Arthropoda	Arachnida	Araneae	Amaurobiidae	Callobius	nomeus	Callobius nomeus	COI	658	21	0.00217108	Pelletier & Carstens, 2018
Arthropoda	Arachnida	Araneae	Amaurobiidae	Callobius	pictus	Callobius pictus	COI	658	4	0.000759878	Pelletier & Carstens, 2018
Arthropoda	Insecta	Lepidoptera	Lycaenidae	Callophrys	rubi	Callophrys rubi	COI	658	14	0.00438376	Pelletier & Carstens, 2018
Arthropoda	Insecta	Lepidoptera	Noctuidae	Callopistria	carmioli	Callopistria carmioli	COI	658	5	0.000949367	Pelletier & Carstens, 2018
Arthropoda	Insecta	Lepidoptera	Noctuidae	Callopistria	cordata	Callopistria cordata	COI	658	46	0.00036992	Pelletier & Carstens, 2018
Arthropoda	Insecta	Lepidoptera	Noctuidae	Callopistria	floridensis	Callopistria floridensis	COI	658	63	0.000387147	Pelletier & Carstens, 2018
Arthropoda	Insecta	Lepidoptera	Noctuidae	Callopistria	maillardi	Callopistria maillardi	COI	658	3	0	Pelletier & Carstens, 2018
Arthropoda	Insecta	Lepidoptera	Noctuidae	Callopistria	mexicana	Callopistria mexicana	COI	658	8	0.00039557	Pelletier & Carstens, 2018
Arthropoda	Insecta	Lepidoptera	Saturniidae	Callosamia	angulifera	Callosamia angulifera	COI	658	9	0.000385802	Pelletier & Carstens, 2018
Arthropoda	Insecta	Trichoptera	Calocidae	Caloca	tertia	Caloca tertia	COI	658	4	0.00861195	Pelletier & Carstens, 2018
Arthropoda	Insecta	Lepidoptera	Arctiidae	Calodesma	maculifrons	Calodesma maculifrons	COI	662	23	0.000292783	Pelletier & Carstens, 2018
Arthropoda	Insecta	Lepidoptera	Noctuidae	Calophasia	lunula	Calophasia lunula	COI	658	25	0.000139616	Pelletier & Carstens, 2018
Arthropoda	Insecta	Lepidoptera	Pieridae	Calopieris	eulimene	Calopieris eulimene	COI	658	3	0.00303951	Pelletier & Carstens, 2018
Arthropoda	Insecta	Odonata	Calopterygidae	Calopteryx	aequabilis	Calopteryx aequabilis	COI	314	17	0.00114965	Pelletier & Carstens, 2018
Arthropoda	Insecta	Odonata	Calopterygidae	Calopteryx	maculata	Calopteryx maculata	COI	658	40	0.00283857	Pelletier & Carstens, 2018
Arthropoda	Insecta	Lepidoptera	Gracillariidae	Caloptilia	alchimiella	Caloptilia alchimiella	COI	658	6	0.00547113	Pelletier & Carstens, 2018
Arthropoda	Insecta	Lepidoptera	Gracillariidae	Caloptilia	alnivorella	Caloptilia alnivorella	COI	658	15	0.0146723	Pelletier & Carstens, 2018
Arthropoda	Insecta	Lepidoptera	Gracillariidae	Caloptilia	azaleella	Caloptilia azaleella	COI	407	3	0.026208	Pelletier & Carstens, 2018
Arthropoda	Insecta	Lepidoptera	Gracillariidae	Caloptilia	bimaculatella	Caloptilia bimaculatella	COI	658	12	0.00110558	Pelletier & Carstens, 2018
Arthropoda	Insecta	Lepidoptera	Gracillariidae	Caloptilia	bryonoma	Caloptilia bryonoma	COI	262	3	0.00273224	Pelletier & Carstens, 2018
Arthropoda	Insecta	Lepidoptera	Gracillariidae	Caloptilia	fraxinella	Caloptilia fraxinella	COI	626	3	0.0153509	Pelletier & Carstens, 2018
Arthropoda	Insecta	Lepidoptera	Gracillariidae	Caloptilia	ostryaeella	Caloptilia ostryaeella	COI	658	8	0.00605077	Pelletier & Carstens, 2018
Arthropoda	Insecta	Lepidoptera	Gracillariidae	Caloptilia	packardella	Caloptilia packardella	COI	658	4	0.00254237	Pelletier & Carstens, 2018
Arthropoda	Insecta	Lepidoptera	Gracillariidae	Caloptilia	roscipennella	Caloptilia roscipennella	COI	658	9	0	Pelletier & Carstens, 2018
Arthropoda	Insecta	Lepidoptera	Gracillariidae	Caloptilia	semifascia	Caloptilia semifascia	COI	658	9	0	Pelletier & Carstens, 2018
Arthropoda	Insecta	Lepidoptera	Gracillariidae	Caloptilia	serotinella	Caloptilia serotinella	COI	658	4	0	Pelletier & Carstens, 2018
Arthropoda	Insecta	Lepidoptera	Gracillariidae	Caloptilia	stigmatella	Caloptilia stigmatella	COI	658	11	0.0165596	Pelletier & Carstens, 2018
Arthropoda	Insecta	Lepidoptera	Gracillariidae	Caloptilia	strictella	Caloptilia strictella	COI	658	11	0.00193182	Pelletier & Carstens, 2018
Arthropoda	Insecta	Lepidoptera	Gracillariidae	Caloptilia	syringella	Caloptilia syringella	COI	658	6	0	Pelletier & Carstens, 2018
Arthropoda	Insecta	Lepidoptera	Hesperiidae	Calpodes	ethlius	Calpodes ethlius	COI	658	31	0.00218191	Pelletier & Carstens, 2018
Arthropoda	Insecta	Lepidoptera	Riodinidae	Calydna	sturnula	Calydna sturnula	COI	569	3	0	Pelletier & Carstens, 2018
Arthropoda	Insecta	Lepidoptera	Noctuidae	Calymniodes	acamas	Calymniodes acamas	COI	658	5	0.000607903	Pelletier & Carstens, 2018
Arthropoda	Insecta	Lepidoptera	Noctuidae	Calymniodes	conchylis	Calymniodes conchylis	COI	658	5	0.024948	Pelletier & Carstens, 2018
Arthropoda	Insecta	Lepidoptera	Noctuidae	Calyptis	idonea	Calyptis idonea	COI	658	3	0.00212314	Pelletier & Carstens, 2018
Arthropoda	Insecta	Lepidoptera	Noctuidae	Calyptis	semicuprea	Calyptis semicuprea	COI	658	7	0.00184765	Pelletier & Carstens, 2018
Arthropoda	Malacostraca	Decapoda	Cambaridae	Cambarus	angularis	Cambarus angularis	COI	599	4	0.00717154	Pelletier & Carstens, 2018
Arthropoda	Malacostraca	Decapoda	Cambaridae	Cambarus	sciotensis	Cambarus sciotensis	COI	599	19	0.0109149	Pelletier & Carstens, 2018
Arthropoda	Arachnida	Araneae	Stiphidiidae	Cambridgea	reinga	Cambridgea reinga	COI	844	7	0.0107143	Pelletier & Carstens, 2018
Arthropoda	Insecta	Ephemeroptera	Baetidae	Camelobaetidius	mexicanus	Camelobaetidius mexicanus	COI	658	3	0.00607903	Pelletier & Carstens, 2018
Arthropoda	Insecta	Lepidoptera	Gracillariidae	Cameraria	aceriella	Cameraria aceriella	COI	658	4	0.00777202	Pelletier & Carstens, 2018
Arthropoda	Insecta	Lepidoptera	Gracillariidae	Cameraria	ohridella	Cameraria ohridella	COI	684	65	0.0605769	Pelletier & Carstens, 2018
Arthropoda	Insecta	Lepidoptera	Gracillariidae	Cameraria	ohridella	Cameraria ohridella	COI	658	478	0.000385503	Pelletier & Carstens, 2018
Arthropoda	Insecta	Lepidoptera	Gracillariidae	Cameraria	ostryarella	Cameraria ostryarella	COI	658	5	0.00780985	Pelletier & Carstens, 2018
Arthropoda	Arachnida	Sarcoptiformes	Camisiidae	Camisia	horrida	Camisia horrida	COI	658	13	0.0264204	Pelletier & Carstens, 2018
Arthropoda	Arachnida	Sarcoptiformes	Camisiidae	Camisia	lapponica	Camisia lapponica	COI	658	5	0.140596	Pelletier & Carstens, 2018
Arthropoda	Insecta	Lepidoptera	Geometridae	Campaea	margaritaria	Campaea margaritaria	COI	658	7	0.0018816	Pelletier & Carstens, 2018
Arthropoda	Insecta	Lepidoptera	Geometridae	Campaea	perlata	Campaea perlata	COI	658	101	0.00967438	Pelletier & Carstens, 2018
Arthropoda	Insecta	Hymenoptera	Ichneumonidae	Campoletis	flavicincta	Campoletis flavicincta	COI	634	5	0.0594595	Pelletier & Carstens, 2018
Arthropoda	Insecta	Hymenoptera	Ichneumonidae	Campoletis	horstmanni	Campoletis horstmanni	COI	658	9	0.0271868	Pelletier & Carstens, 2018
Arthropoda	Insecta	Hymenoptera	Formicidae	Camponotus	albicoxis	Camponotus albicoxis	COI	657	18	0.000176647	Pelletier & Carstens, 2018
Arthropoda	Insecta	Hymenoptera	Formicidae	Camponotus	aurosus	Camponotus aurosus	COI	628	8	0	Pelletier & Carstens, 2018
Arthropoda	Insecta	Hymenoptera	Formicidae	Camponotus	castaneus	Camponotus castaneus	COI	658	7	0	Pelletier & Carstens, 2018
Arthropoda	Insecta	Hymenoptera	Formicidae	Camponotus	christi	Camponotus christi	COI	658	14	0	Pelletier & Carstens, 2018
Arthropoda	Insecta	Hymenoptera	Formicidae	Camponotus	compressus	Camponotus compressus	COI	658	3	0.0126839	Pelletier & Carstens, 2018
Arthropoda	Insecta	Hymenoptera	Formicidae	Camponotus	darwinii	Camponotus darwinii	COI	658	3	0	Pelletier & Carstens, 2018
Arthropoda	Insecta	Hymenoptera	Formicidae	Camponotus	dufouri	Camponotus dufouri	COI	658	32	0.070018	Pelletier & Carstens, 2018
Arthropoda	Insecta	Hymenoptera	Formicidae	Camponotus	echinoploides	Camponotus echinoploides	COI	658	14	0.0619076	Pelletier & Carstens, 2018
Arthropoda	Insecta	Hymenoptera	Formicidae	Camponotus	ellioti	Camponotus ellioti	COI	658	5	0.00577508	Pelletier & Carstens, 2018
Arthropoda	Insecta	Hymenoptera	Formicidae	Camponotus	gouldi	Camponotus gouldi	COI	658	12	0.0105272	Pelletier & Carstens, 2018
Arthropoda	Insecta	Hymenoptera	Formicidae	Camponotus	grandidieri	Camponotus grandidieri	COI	659	51	0.00781824	Pelletier & Carstens, 2018
Arthropoda	Insecta	Hymenoptera	Formicidae	Camponotus	hagensii	Camponotus hagensii	COI	658	13	0.0373022	Pelletier & Carstens, 2018
Arthropoda	Insecta	Hymenoptera	Formicidae	Camponotus	herculeanus	Camponotus herculeanus	COI	657	55	5.69e-05	Pelletier & Carstens, 2018
Arthropoda	Insecta	Hymenoptera	Formicidae	Camponotus	heteroclitus	Camponotus heteroclitus	COI	658	28	0.0211845	Pelletier & Carstens, 2018
Arthropoda	Insecta	Hymenoptera	Formicidae	Camponotus	imitator	Camponotus imitator	COI	658	10	0.00798274	Pelletier & Carstens, 2018
Arthropoda	Insecta	Hymenoptera	Formicidae	Camponotus	maculatus	Camponotus maculatus	COI	615	4	0	Pelletier & Carstens, 2018
Arthropoda	Insecta	Hymenoptera	Formicidae	Camponotus	mocquerysi	Camponotus mocquerysi	COI	658	10	0.0165926	Pelletier & Carstens, 2018
Arthropoda	Insecta	Hymenoptera	Formicidae	Camponotus	nossibeensis	Camponotus nossibeensis	COI	658	16	0.0143637	Pelletier & Carstens, 2018
Arthropoda	Insecta	Hymenoptera	Formicidae	Camponotus	novogranadensis	Camponotus novogranadensis	COI	658	13	0.00775194	Pelletier & Carstens, 2018
Arthropoda	Insecta	Hymenoptera	Formicidae	Camponotus	pennsylvanicus	Camponotus pennsylvanicus	COI	658	11	0.0637889	Pelletier & Carstens, 2018
Arthropoda	Insecta	Hymenoptera	Formicidae	Camponotus	planatus	Camponotus planatus	COI	658	13	0.000468329	Pelletier & Carstens, 2018
Arthropoda	Insecta	Hymenoptera	Formicidae	Camponotus	quadrimaculatus	Camponotus quadrimaculatus	COI	657	7	0.0383247	Pelletier & Carstens, 2018
Arthropoda	Insecta	Hymenoptera	Formicidae	Camponotus	rectangularis	Camponotus rectangularis	COI	658	9	0.000347766	Pelletier & Carstens, 2018
Arthropoda	Insecta	Hymenoptera	Formicidae	Camponotus	repens	Camponotus repens	COI	658	11	0.0478678	Pelletier & Carstens, 2018
Arthropoda	Insecta	Hymenoptera	Formicidae	Camponotus	roeseli	Camponotus roeseli	COI	658	9	0.024733	Pelletier & Carstens, 2018
Arthropoda	Insecta	Hemiptera	Miridae	Camptozygum	aequale	Camptozygum aequale	COI	673	4	0.00523169	Pelletier & Carstens, 2018
Arthropoda	Insecta	Hemiptera	Miridae	Campylomma	verbasci	Campylomma verbasci	COI	699	5	0.00204429	Pelletier & Carstens, 2018
Arthropoda	Insecta	Hemiptera	Miridae	Campyloneura	virgula	Campyloneura virgula	COI	650	6	0.00300188	Pelletier & Carstens, 2018
Arthropoda	Arachnida	Araneae	Theridiidae	Canalidion	montanum	Canalidion montanum	COI	658	8	0.0109097	Pelletier & Carstens, 2018
Arthropoda	Malacostraca	Decapoda	Cancridae	Cancer	irroratus	Cancer irroratus	COI	658	8	0	Pelletier & Carstens, 2018
Arthropoda	Insecta	Lepidoptera	Lycaenidae	Candalides	absimilis	Candalides absimilis	COI	658	3	0.0152009	Pelletier & Carstens, 2018
Arthropoda	Insecta	Lepidoptera	Lycaenidae	Candalides	erinus	Candalides erinus	COI	658	3	0.0141844	Pelletier & Carstens, 2018
Arthropoda	Insecta	Lepidoptera	Lycaenidae	Candalides	gilberti	Candalides gilberti	COI	658	3	0	Pelletier & Carstens, 2018
Arthropoda	Insecta	Lepidoptera	Limacodidae	Cania	bilinea	Cania bilinea	COI	658	6	0.0233384	Pelletier & Carstens, 2018
Arthropoda	Insecta	Lepidoptera	Limacodidae	Cania	robusta	Cania robusta	COI	658	4	0.0321682	Pelletier & Carstens, 2018
Arthropoda	Insecta	Lepidoptera	Crambidae	Canuza	acmias	Canuza acmias	COI	658	3	0.00217155	Pelletier & Carstens, 2018
Arthropoda	Insecta	Lepidoptera	Geometridae	Capasa	incensata	Capasa incensata	COI	658	3	0.00607903	Pelletier & Carstens, 2018
Arthropoda	Insecta	Lepidoptera	Geometridae	Capasa	recensata	Capasa recensata	COI	658	3	0	Pelletier & Carstens, 2018
Arthropoda	Insecta	Lepidoptera	Noctuidae	Capis	curvata	Capis curvata	COI	658	16	0.000882353	Pelletier & Carstens, 2018
Arthropoda	Insecta	Plecoptera	Capniidae	Capnia	atra	Capnia atra	COI	669	5	0.0391785	Pelletier & Carstens, 2018
Arthropoda	Insecta	Plecoptera	Capniidae	Capnia	bifrons	Capnia bifrons	COI	658	46	0.0327647	Pelletier & Carstens, 2018
Arthropoda	Insecta	Lepidoptera	Tortricidae	Capnoptycha	ipnitis	Capnoptycha ipnitis	COI	550	3	0.053203	Pelletier & Carstens, 2018
Arthropoda	Malacostraca	Amphipoda	Caprellidae	Caprella	andreae	Caprella andreae	COI	1258	92	0.0233433	Pelletier & Carstens, 2018
Arthropoda	Malacostraca	Amphipoda	Caprellidae	Caprella	linearis	Caprella linearis	COI	658	8	0.00564481	Pelletier & Carstens, 2018
Arthropoda	Malacostraca	Amphipoda	Caprellidae	Caprella	penantis	Caprella penantis	COI	1139	83	0.0451826	Pelletier & Carstens, 2018
Arthropoda	Malacostraca	Amphipoda	Caprellidae	Caprella	septentrionalis	Caprella septentrionalis	COI	658	12	0.00333886	Pelletier & Carstens, 2018
Arthropoda	Insecta	Lepidoptera	Tortricidae	Capua	catharia	Capua catharia	COI	658	4	0.0456026	Pelletier & Carstens, 2018
Arthropoda	Insecta	Lepidoptera	Tortricidae	Capua	deuterastis	Capua deuterastis	COI	658	5	0.00714286	Pelletier & Carstens, 2018
Arthropoda	Insecta	Lepidoptera	Tortricidae	Capua	dryina	Capua dryina	COI	627	3	0.0043431	Pelletier & Carstens, 2018
Arthropoda	Insecta	Lepidoptera	Tortricidae	Capua	gongylia	Capua gongylia	COI	658	3	0.00303951	Pelletier & Carstens, 2018
Arthropoda	Insecta	Lepidoptera	Tortricidae	Capua	hemicosmana	Capua hemicosmana	COI	658	5	0.00535117	Pelletier & Carstens, 2018
Arthropoda	Insecta	Lepidoptera	Tortricidae	Capua	leptospila	Capua leptospila	COI	658	4	0.00515151	Pelletier & Carstens, 2018
Arthropoda	Insecta	Lepidoptera	Tortricidae	Capua	leucobela	Capua leucobela	COI	550	3	0.00363636	Pelletier & Carstens, 2018
Arthropoda	Insecta	Lepidoptera	Tortricidae	Capua	leucospila	Capua leucospila	COI	658	3	0.00217155	Pelletier & Carstens, 2018
Arthropoda	Insecta	Lepidoptera	Tortricidae	Capua	oxygona	Capua oxygona	COI	631	3	0.0152009	Pelletier & Carstens, 2018
Arthropoda	Insecta	Lepidoptera	Tortricidae	Capua	paraloxa	Capua paraloxa	COI	658	3	0.00607903	Pelletier & Carstens, 2018
Arthropoda	Insecta	Lepidoptera	Tortricidae	Capua	plathanana	Capua plathanana	COI	658	3	0.00710299	Pelletier & Carstens, 2018
Arthropoda	Insecta	Lepidoptera	Tortricidae	Capua	symphonica	Capua symphonica	COI	550	3	0.00606061	Pelletier & Carstens, 2018
Arthropoda	Insecta	Lepidoptera	Geometridae	Capusa	graodes	Capusa graodes	COI	658	5	0.0276364	Pelletier & Carstens, 2018
Arthropoda	Insecta	Lepidoptera	Geometridae	Capusa	senilis	Capusa senilis	COI	658	3	0.00507357	Pelletier & Carstens, 2018
Arthropoda	Insecta	Lepidoptera	Geometridae	Capusa	stenophara	Capusa stenophara	COI	658	5	0.0015748	Pelletier & Carstens, 2018
Arthropoda	Arachnida	Sarcoptiformes	Carabodidae	Carabodes	labyrinthicus	Carabodes labyrinthicus	COI	658	4	0.0070922	Pelletier & Carstens, 2018
Arthropoda	Insecta	Coleoptera	Carabidae	Carabus	chamissonis	Carabus chamissonis	COI	658	10	0.00156548	Pelletier & Carstens, 2018
Arthropoda	Insecta	Coleoptera	Carabidae	Carabus	nemoralis	Carabus nemoralis	COI	658	16	0	Pelletier & Carstens, 2018
Arthropoda	Insecta	Lepidoptera	Noctuidae	Caradrina	camina	Caradrina camina	COI	658	15	0.00202634	Pelletier & Carstens, 2018
Arthropoda	Insecta	Lepidoptera	Noctuidae	Caradrina	meralis	Caradrina meralis	COI	658	68	0.00101298	Pelletier & Carstens, 2018
Arthropoda	Insecta	Lepidoptera	Noctuidae	Caradrina	montana	Caradrina montana	COI	658	74	0.00443431	Pelletier & Carstens, 2018
Arthropoda	Insecta	Lepidoptera	Noctuidae	Caradrina	morpheus	Caradrina morpheus	COI	658	49	7.38e-05	Pelletier & Carstens, 2018
Arthropoda	Insecta	Lepidoptera	Noctuidae	Caradrina	multifera	Caradrina multifera	COI	658	6	0.00238501	Pelletier & Carstens, 2018
Arthropoda	Insecta	Lepidoptera	Arctiidae	Carales	astur	Carales astur	COI	661	23	0.00328598	Pelletier & Carstens, 2018
Arthropoda	Insecta	Lepidoptera	Arctiidae	Carathis	byblis	Carathis byblis	COI	658	4	0	Pelletier & Carstens, 2018
Arthropoda	Insecta	Lepidoptera	Hesperiidae	Carcharodus	alceae	Carcharodus alceae	COI	658	12	0.0068962	Pelletier & Carstens, 2018
Arthropoda	Insecta	Lepidoptera	Hesperiidae	Carcharodus	floccifera	Carcharodus floccifera	COI	658	9	0.00340888	Pelletier & Carstens, 2018
Arthropoda	Insecta	Lepidoptera	Hesperiidae	Carcharodus	lavatherae	Carcharodus lavatherae	COI	658	4	0	Pelletier & Carstens, 2018
Arthropoda	Insecta	Lepidoptera	Hesperiidae	Carcharodus	orientalis	Carcharodus orientalis	COI	658	9	0.0021952	Pelletier & Carstens, 2018
Arthropoda	Insecta	Lepidoptera	Peleopodidae	Carcina	quercana	Carcina quercana	COI	658	9	0.00168862	Pelletier & Carstens, 2018
Arthropoda	Malacostraca	Decapoda	Portunidae	Carcinus	maenas	Carcinus maenas	COI	681	14	0.123062	Pelletier & Carstens, 2018
Arthropoda	Insecta	Lepidoptera	Pyralidae	Cardamyla	hercophora	Cardamyla hercophora	COI	658	3	0.0150538	Pelletier & Carstens, 2018
Arthropoda	Insecta	Lepidoptera	Notodontidae	Cargida	pyrrha	Cargida pyrrha	COI	658	26	0.000142714	Pelletier & Carstens, 2018
Arthropoda	Insecta	Lepidoptera	Geometridae	Cargolia	pruna	Cargolia pruna	COI	658	3	0	Pelletier & Carstens, 2018
Arthropoda	Insecta	Lepidoptera	Riodinidae	Caria	rhacotis	Caria rhacotis	COI	658	3	0	Pelletier & Carstens, 2018
Arthropoda	Insecta	Diptera	Muscidae	Caricea	erythrocera	Caricea erythrocera	COI	633	11	0	Pelletier & Carstens, 2018
Arthropoda	Malacostraca	Decapoda	Atyidae	Caridina	babaulti	Caridina babaulti	COI	539	6	0.0737168	Pelletier & Carstens, 2018
Arthropoda	Malacostraca	Decapoda	Atyidae	Caridina	gracilipes	Caridina gracilipes	COI	633	7	0.14146	Pelletier & Carstens, 2018
Arthropoda	Malacostraca	Decapoda	Atyidae	Caridina	gurneyi	Caridina gurneyi	COI	539	3	0.00247372	Pelletier & Carstens, 2018
Arthropoda	Malacostraca	Decapoda	Atyidae	Caridina	jalihali	Caridina jalihali	COI	539	3	0.00247372	Pelletier & Carstens, 2018
Arthropoda	Malacostraca	Decapoda	Atyidae	Caridina	sumatrensis	Caridina sumatrensis	COI	539	3	0.00494743	Pelletier & Carstens, 2018
Arthropoda	Insecta	Lepidoptera	Geometridae	Caripeta	aequaliaria	Caripeta aequaliaria	COI	658	7	0.00919421	Pelletier & Carstens, 2018
Arthropoda	Insecta	Lepidoptera	Geometridae	Caripeta	angustiorata	Caripeta angustiorata	COI	658	17	0	Pelletier & Carstens, 2018
Arthropoda	Insecta	Lepidoptera	Geometridae	Caripeta	divisata	Caripeta divisata	COI	658	55	0.00570848	Pelletier & Carstens, 2018
Arthropoda	Insecta	Lepidoptera	Geometridae	Caripeta	piniata	Caripeta piniata	COI	658	6	0.00100671	Pelletier & Carstens, 2018
Arthropoda	Insecta	Hemiptera	Aphididae	Carolinaia	rhois	Carolinaia rhois	COI	658	3	0.00104657	Pelletier & Carstens, 2018
Arthropoda	Insecta	Lepidoptera	Gelechiidae	Carpatolechia	fugitivella	Carpatolechia fugitivella	COI	658	6	0.000543774	Pelletier & Carstens, 2018
Arthropoda	Insecta	Lepidoptera	Gelechiidae	Carpatolechia	proximella	Carpatolechia proximella	COI	658	43	0.0313677	Pelletier & Carstens, 2018
Arthropoda	Insecta	Lepidoptera	Geometridae	Carpella	aequidistans	Carpella aequidistans	COI	658	3	0.00405269	Pelletier & Carstens, 2018
Arthropoda	Insecta	Lepidoptera	Carposinidae	Carposina	sasakii	Carposina sasakii	COI	658	24	0.00336439	Pelletier & Carstens, 2018
Arthropoda	Insecta	Lepidoptera	Arctiidae	Carpostalagma	viridis	Carpostalagma viridis	COI	658	8	0.0145334	Pelletier & Carstens, 2018
Arthropoda	Insecta	Lepidoptera	Hesperiidae	Carrhenes	calidius	Carrhenes calidius	COI	658	34	0.000901918	Pelletier & Carstens, 2018
Arthropoda	Insecta	Lepidoptera	Geometridae	Carsia	sororiata	Carsia sororiata	COI	658	12	0.0111869	Pelletier & Carstens, 2018
Arthropoda	Insecta	Lepidoptera	Noctuidae	Carteris	lineata	Carteris lineata	COI	658	22	0.000985745	Pelletier & Carstens, 2018
Arthropoda	Insecta	Lepidoptera	Hesperiidae	Carterocephalus	palaemon	Carterocephalus palaemon	COI	658	12	0.00329782	Pelletier & Carstens, 2018
Arthropoda	Insecta	Lepidoptera	Carthaeidae	Carthaea	saturnioides	Carthaea saturnioides	COI	658	5	0.00410742	Pelletier & Carstens, 2018
Arthropoda	Insecta	Lepidoptera	Gelechiidae	Caryocolum	petrophila	Caryocolum petrophila	COI	658	7	0.0104212	Pelletier & Carstens, 2018
Arthropoda	Insecta	Lepidoptera	Gelechiidae	Caryocolum	petryi	Caryocolum petryi	COI	658	5	0.00273556	Pelletier & Carstens, 2018
Arthropoda	Insecta	Lepidoptera	Gelechiidae	Caryocolum	pullatella	Caryocolum pullatella	COI	658	25	0.0341379	Pelletier & Carstens, 2018
Arthropoda	Insecta	Lepidoptera	Gelechiidae	Caryocolum	viscariella	Caryocolum viscariella	COI	658	3	0	Pelletier & Carstens, 2018
Arthropoda	Insecta	Lepidoptera	Hesperiidae	Carystoides	hondura	Carystoides hondura	COI	658	20	0.000460829	Pelletier & Carstens, 2018
Arthropoda	Insecta	Lepidoptera	Hesperiidae	Carystoides	orbius	Carystoides orbius	COI	658	48	0.00155849	Pelletier & Carstens, 2018
Arthropoda	Insecta	Lepidoptera	Hesperiidae	Carystus	phorcus	Carystus phorcus	COI	658	36	0.000289352	Pelletier & Carstens, 2018
Arthropoda	Insecta	Lepidoptera	Geometridae	Casbia	adoxa	Casbia adoxa	COI	658	3	0.00101317	Pelletier & Carstens, 2018
Arthropoda	Insecta	Lepidoptera	Geometridae	Casbia	albinotata	Casbia albinotata	COI	550	3	0.0375758	Pelletier & Carstens, 2018
Arthropoda	Insecta	Lepidoptera	Geometridae	Casbia	leptorrhoda	Casbia leptorrhoda	COI	658	3	0.00363636	Pelletier & Carstens, 2018
Arthropoda	Insecta	Lepidoptera	Geometridae	Casbia	rectaria	Casbia rectaria	COI	658	3	0	Pelletier & Carstens, 2018
Arthropoda	Insecta	Lepidoptera	Geometridae	Casbia	rhodoptila	Casbia rhodoptila	COI	658	3	0.00607903	Pelletier & Carstens, 2018
Arthropoda	Insecta	Lepidoptera	Oecophoridae	Casmara	exculta	Casmara exculta	COI	658	3	0.0436364	Pelletier & Carstens, 2018
Arthropoda	Insecta	Lepidoptera	Geometridae	Cassephyra	plenimargo	Cassephyra plenimargo	COI	658	3	0	Pelletier & Carstens, 2018
Arthropoda	Insecta	Lepidoptera	Nymphalidae	Castilia	myia	Castilia myia	COI	658	9	0.00176367	Pelletier & Carstens, 2018
Arthropoda	Insecta	Lepidoptera	Nymphalidae	Castilia	ofella	Castilia ofella	COI	658	4	0.0300172	Pelletier & Carstens, 2018
Arthropoda	Insecta	Lepidoptera	Arctiidae	Castrica	phalaenoides	Castrica phalaenoides	COI	658	29	0.0150254	Pelletier & Carstens, 2018
Arthropoda	Insecta	Lepidoptera	Noctuidae	Catabena	lineolata	Catabena lineolata	COI	658	3	0.0190797	Pelletier & Carstens, 2018
Arthropoda	Insecta	Lepidoptera	Saturniidae	Catacantha	ferruginea	Catacantha ferruginea	COI	658	5	0.0112977	Pelletier & Carstens, 2018
Arthropoda	Insecta	Lepidoptera	Oecophoridae	Catadoceta	xanthostephana	Catadoceta xanthostephana	COI	658	7	0.0465285	Pelletier & Carstens, 2018
Arthropoda	Insecta	Lepidoptera	Geometridae	Catarhoe	cuculata	Catarhoe cuculata	COI	658	3	0.00101317	Pelletier & Carstens, 2018
Arthropoda	Insecta	Lepidoptera	Tortricidae	Catastega	aceriella	Catastega aceriella	COI	658	10	0.000930233	Pelletier & Carstens, 2018
Arthropoda	Insecta	Hymenoptera	Formicidae	Cataulacus	ebrardi	Cataulacus ebrardi	COI	599	3	0	Pelletier & Carstens, 2018
Arthropoda	Insecta	Hymenoptera	Formicidae	Cataulacus	porcatus	Cataulacus porcatus	COI	657	7	0.0275931	Pelletier & Carstens, 2018
Arthropoda	Insecta	Hymenoptera	Formicidae	Cataulacus	voeltzkowi	Cataulacus voeltzkowi	COI	658	4	0	Pelletier & Carstens, 2018
Arthropoda	Insecta	Lepidoptera	Noctuidae	Catephiodes	trinidadensis	Catephiodes trinidadensis	COI	658	11	0.00190476	Pelletier & Carstens, 2018
Arthropoda	Insecta	Lepidoptera	Pyralidae	Cathyalia	fulvella	Cathyalia fulvella	COI	658	3	0.00848485	Pelletier & Carstens, 2018
Arthropoda	Insecta	Lepidoptera	Nymphalidae	Catoblepia	orgetorix	Catoblepia orgetorix	COI	658	10	0.00146011	Pelletier & Carstens, 2018
Arthropoda	Insecta	Lepidoptera	Noctuidae	Catocala	amica	Catocala amica	COI	658	9	0.00491046	Pelletier & Carstens, 2018
Arthropoda	Insecta	Lepidoptera	Noctuidae	Catocala	andromedae	Catocala andromedae	COI	658	5	0.000656814	Pelletier & Carstens, 2018
Arthropoda	Insecta	Lepidoptera	Noctuidae	Catocala	blandula	Catocala blandula	COI	658	4	0.000759878	Pelletier & Carstens, 2018
Arthropoda	Insecta	Lepidoptera	Noctuidae	Catocala	briseis	Catocala briseis	COI	658	5	0.00668693	Pelletier & Carstens, 2018
Arthropoda	Insecta	Lepidoptera	Noctuidae	Catocala	cara	Catocala cara	COI	658	3	0.00334448	Pelletier & Carstens, 2018
Arthropoda	Insecta	Lepidoptera	Noctuidae	Catocala	cerogama	Catocala cerogama	COI	658	7	0.000898473	Pelletier & Carstens, 2018
Arthropoda	Insecta	Lepidoptera	Noctuidae	Catocala	coccinata	Catocala coccinata	COI	658	12	0	Pelletier & Carstens, 2018
Arthropoda	Insecta	Lepidoptera	Noctuidae	Catocala	concumbens	Catocala concumbens	COI	658	6	0.000834637	Pelletier & Carstens, 2018
Arthropoda	Insecta	Lepidoptera	Noctuidae	Catocala	connubialis	Catocala connubialis	COI	658	3	0.00101317	Pelletier & Carstens, 2018
Arthropoda	Insecta	Lepidoptera	Noctuidae	Catocala	crataegi	Catocala crataegi	COI	658	4	0.00607903	Pelletier & Carstens, 2018
Arthropoda	Insecta	Lepidoptera	Noctuidae	Catocala	fulminea	Catocala fulminea	COI	658	4	0.000806452	Pelletier & Carstens, 2018
Arthropoda	Insecta	Lepidoptera	Noctuidae	Catocala	gracilis	Catocala gracilis	COI	658	4	0.00481256	Pelletier & Carstens, 2018
Arthropoda	Insecta	Lepidoptera	Noctuidae	Catocala	grynea	Catocala grynea	COI	658	9	0.00551615	Pelletier & Carstens, 2018
Arthropoda	Insecta	Lepidoptera	Noctuidae	Catocala	ilia	Catocala ilia	COI	658	5	0.00207254	Pelletier & Carstens, 2018
Arthropoda	Insecta	Lepidoptera	Noctuidae	Catocala	micronympha	Catocala micronympha	COI	658	5	0.00197044	Pelletier & Carstens, 2018
Arthropoda	Insecta	Lepidoptera	Noctuidae	Catocala	mira	Catocala mira	COI	658	6	0.00399274	Pelletier & Carstens, 2018
Arthropoda	Insecta	Lepidoptera	Noctuidae	Catocala	relicta	Catocala relicta	COI	658	15	0.000236407	Pelletier & Carstens, 2018
Arthropoda	Insecta	Lepidoptera	Noctuidae	Catocala	sordida	Catocala sordida	COI	658	11	0.00391138	Pelletier & Carstens, 2018
Arthropoda	Insecta	Lepidoptera	Noctuidae	Catocala	ultronia	Catocala ultronia	COI	658	9	0.00283148	Pelletier & Carstens, 2018
Arthropoda	Insecta	Lepidoptera	Noctuidae	Catocala	unijuga	Catocala unijuga	COI	658	4	0	Pelletier & Carstens, 2018
Arthropoda	Insecta	Lepidoptera	Nymphalidae	Catonephele	numilia	Catonephele numilia	COI	662	19	0.00171421	Pelletier & Carstens, 2018
Arthropoda	Insecta	Lepidoptera	Nymphalidae	Catonephele	orites	Catonephele orites	COI	658	3	0	Pelletier & Carstens, 2018
Arthropoda	Insecta	Coleoptera	Leiodidae	Catops	chrysomeloides	Catops chrysomeloides	COI	658	4	0.00194444	Pelletier & Carstens, 2018
Arthropoda	Insecta	Coleoptera	Leiodidae	Catops	coracinus	Catops coracinus	COI	658	7	0.0180952	Pelletier & Carstens, 2018
Arthropoda	Insecta	Coleoptera	Leiodidae	Catops	fuliginosus	Catops fuliginosus	COI	645	8	0.0111722	Pelletier & Carstens, 2018
Arthropoda	Insecta	Coleoptera	Leiodidae	Catops	fuscus	Catops fuscus	COI	658	4	0	Pelletier & Carstens, 2018
Arthropoda	Insecta	Coleoptera	Leiodidae	Catops	kirbyi	Catops kirbyi	COI	600	8	0.00154762	Pelletier & Carstens, 2018
Arthropoda	Insecta	Coleoptera	Leiodidae	Catops	picipes	Catops picipes	COI	645	4	0.00380711	Pelletier & Carstens, 2018
Arthropoda	Insecta	Coleoptera	Leiodidae	Catops	tristis	Catops tristis	COI	658	15	0.0078675	Pelletier & Carstens, 2018
Arthropoda	Insecta	Lepidoptera	Pieridae	Catopsilia	gorgophone	Catopsilia gorgophone	COI	658	3	0.00242424	Pelletier & Carstens, 2018
Arthropoda	Insecta	Lepidoptera	Pieridae	Catopsilia	pomona	Catopsilia pomona	COI	658	18	0.00446821	Pelletier & Carstens, 2018
Arthropoda	Insecta	Lepidoptera	Pieridae	Catopsilia	pyranthe	Catopsilia pyranthe	COI	658	21	0.00143723	Pelletier & Carstens, 2018
Arthropoda	Insecta	Lepidoptera	Pyralidae	Catoptria	speculalis	Catoptria speculalis	COI	658	4	0.000816993	Pelletier & Carstens, 2018
Arthropoda	Insecta	Lepidoptera	Geometridae	Catoria	delectaria	Catoria delectaria	COI	658	3	0.00101317	Pelletier & Carstens, 2018
Arthropoda	Insecta	Lepidoptera	Oecophoridae	Catoryctis	eugramma	Catoryctis eugramma	COI	658	8	0.0616883	Pelletier & Carstens, 2018
Arthropoda	Insecta	Lepidoptera	Oecophoridae	Catoryctis	sciastis	Catoryctis sciastis	COI	658	7	0.00507055	Pelletier & Carstens, 2018
Arthropoda	Insecta	Lepidoptera	Oecophoridae	Catoryctis	subnexella	Catoryctis subnexella	COI	658	5	0.0117264	Pelletier & Carstens, 2018
Arthropoda	Insecta	Lepidoptera	Oecophoridae	Catoryctis	tricrena	Catoryctis tricrena	COI	658	7	0.00867933	Pelletier & Carstens, 2018
Arthropoda	Insecta	Lepidoptera	Sphingidae	Cautethia	spuria	Cautethia spuria	COI	658	59	0.000399827	Pelletier & Carstens, 2018
Arthropoda	Insecta	Lepidoptera	Sphingidae	Cautethia	yucatana	Cautethia yucatana	COI	658	57	0.000955293	Pelletier & Carstens, 2018
Arthropoda	Insecta	Lepidoptera	Lymantriidae	Caviria	regina	Caviria regina	COI	658	30	0.044487	Pelletier & Carstens, 2018
Arthropoda	Insecta	Lepidoptera	Sphingidae	Cechenena	mirabilis	Cechenena mirabilis	COI	658	5	0.00151976	Pelletier & Carstens, 2018
Arthropoda	Insecta	Lepidoptera	Hesperiidae	Celaenorrhinus	approximatus	Celaenorrhinus approximatus	COI	658	19	0	Pelletier & Carstens, 2018
Arthropoda	Insecta	Lepidoptera	Hesperiidae	Celaenorrhinus	eligius	Celaenorrhinus eligius	COI	658	39	0.00303644	Pelletier & Carstens, 2018
Arthropoda	Insecta	Lepidoptera	Hesperiidae	Celaenorrhinus	fritzgaertneri	Celaenorrhinus fritzgaertneri	COI	658	9	0	Pelletier & Carstens, 2018
Arthropoda	Insecta	Lepidoptera	Hesperiidae	Celaenorrhinus	stallingsi	Celaenorrhinus stallingsi	COI	658	16	0.000386313	Pelletier & Carstens, 2018
Arthropoda	Insecta	Lepidoptera	Lycaenidae	Celastrina	argiolus	Celastrina argiolus	COI	658	23	0.00389396	Pelletier & Carstens, 2018
Arthropoda	Insecta	Lepidoptera	Lycaenidae	Celastrina	ladon	Celastrina ladon	COI	696	3	0	Pelletier & Carstens, 2018
Arthropoda	Insecta	Lepidoptera	Lycaenidae	Celastrina	neglecta	Celastrina neglecta	COI	658	7	0	Pelletier & Carstens, 2018
Arthropoda	Insecta	Lepidoptera	Noctuidae	Celiptera	frustulum	Celiptera frustulum	COI	658	7	0.00135624	Pelletier & Carstens, 2018
Arthropoda	Insecta	Hemiptera	Corixidae	Cenocorixa	bifida	Cenocorixa bifida	COI	598	3	0.00533333	Pelletier & Carstens, 2018
[truncated: 7,704 more rows]
